# Supplementary material for: (E)-2-Amino-4-(3,3-dimethyl-2-oxobutyl­idene)-1-[2-(2-hy­droxy­eth­oxy)eth­yl]-6-methyl-1,4-dihydro­pyridine-3-carbo­nitrile
Source: Acta Crystallogr Sect E Struct Rep Online. 2012 Jul 28;68(Pt 8):o2572. doi: 10.1107/S160053681203334X (PMC3415012; doi:10.1107/S160053681203334X)
Supplement: Supplementary file 1 [file e-68-o2572-sup1.cif]

##############################################################################
#                                                                            #
# This CIF contains the data in a paper accepted for publication in          #
# Acta Crystallographica Section E. It conforms to the requirements of       #
# Notes for Authors for Acta Crystallographica Section E, and has been       #
# peer reviewed under the auspices of the IUCr Commission on Journals.       #
#                                                                            #
# Full details of the Crystallographic Information File format               #
# are given in the paper "The Crystallographic Information File (CIF):       #
# a New Standard Archive File for Crystallography" by S. R. Hall, F. H.      #
# Allen and I. D. Brown [Acta Cryst. (1991), A47, 655-685].                  #
#                                                                            #
# The current version of the core CIF dictionary is obtainable from          #
# ftp://ftp.iucr.org/pub/cif_core.dic.                                       #
#                                                                            #
# Software is freely available for graphical display of the structure(s)     #
# in this CIF. For information consult the CIF software page                 #
# http://www.iucr.org/resources/cif/software.                                #
#                                                                            #
# This file may be used for bona fide research purposes within the           #
# scientific community so long as proper attribution is given to the journal # 
# article from which it was obtained.                                        #
#                                                                            #
##############################################################################
data_I
_audit_creation_method     SHELXL-97
_chemical_name_systematic
;
(<i>E</i>)-2-Amino-4-(3,3-dimethyl-2-oxobutylidene)-1-[2-(2-
hydroxyethoxy)ethyl]-6-methyl-1,4-dihydropyridine-3-carbonitrile
;
_chemical_name_common     ?
_chemical_formula_moiety     'C17 H25 N3 O3'
_chemical_formula_sum     'C17 H25 N3 O3'
_chemical_formula_iupac     'C17 H25 N3 O3'
_chemical_formula_weight     319.40
_chemical_melting_point     ?
_symmetry_cell_setting     monoclinic
_symmetry_space_group_name_H-M     'P 21/c'
_symmetry_space_group_name_Hall     ?
loop_
    _symmetry_equiv_pos_as_xyz
    'x, y, z'
    '-x, y+1/2, -z+1/2'
    '-x, -y, -z'
    'x, -y+1/2, z+1/2'
_cell_length_a     9.9007(5)
_cell_length_b     13.2890(7)
_cell_length_c     13.0686(8)
_cell_angle_alpha     90.00
_cell_angle_beta     91.314(2)
_cell_angle_gamma     90.00
_cell_volume     1718.99(16)
_cell_formula_units_Z     4
_cell_measurement_reflns_used     ?
_cell_measurement_theta_min     3.03
_cell_measurement_theta_max     27.46
_cell_measurement_temperature     293(2)
_exptl_crystal_description     block
_exptl_crystal_colour     brown
_exptl_crystal_size_max     0.6
_exptl_crystal_size_mid     0.4
_exptl_crystal_size_min     0.2
_exptl_crystal_density_diffrn     1.234
_exptl_crystal_density_meas     ?
_exptl_crystal_density_method     'not measured'
_exptl_crystal_F_000     688
_exptl_absorpt_coefficient_mu     0.085
_exptl_absorpt_correction_type     multi-scan
_exptl_absorpt_process_details     '(RAPID-AUTO; Rigaku, 2008)'
_exptl_absorpt_correction_T_min     0.960
_exptl_absorpt_correction_T_max     0.983
_exptl_special_details     ?
_diffrn_ambient_temperature     293(2)
_diffrn_radiation_type     MoK\a
_diffrn_radiation_wavelength     0.71073
_diffrn_radiation_source     'fine-focus sealed tube'
_diffrn_radiation_monochromator     graphite
_diffrn_measurement_device_type     'Rigaku R-AXIS RAPID II-S'
_diffrn_measurement_method     \w
_diffrn_detector_area_resol_mean     ?
_diffrn_reflns_number     15989
_diffrn_reflns_av_R_equivalents     0.0580
_diffrn_reflns_av_sigmaI/netI     0.0524
_diffrn_reflns_theta_min     3.03
_diffrn_reflns_theta_max     27.46
_diffrn_reflns_theta_full     27.46
_diffrn_measured_fraction_theta_max     0.995
_diffrn_measured_fraction_theta_full     0.995
_diffrn_reflns_limit_h_min     -12
_diffrn_reflns_limit_h_max     12
_diffrn_reflns_limit_k_min     -17
_diffrn_reflns_limit_k_max     17
_diffrn_reflns_limit_l_min     -16
_diffrn_reflns_limit_l_max     16
_diffrn_standards_number     15989
_diffrn_standards_interval_count     ?
_diffrn_standards_interval_time     ?
_diffrn_standards_decay_%     ?
_refine_special_details
;
Refinement of <i>F</i>^2^ against ALL reflections. The weighted <i>R</i>-factor
<i>wR</i> and goodness of fit <i>S</i> are based on <i>F</i>^2^, conventional
<i>R</i>-factors <i>R</i> are based on <i>F</i>, with <i>F</i> set to zero for
negative <i>F</i>^2^. The threshold expression of <i>F</i>^2^ >
\s(<i>F</i>^2^) is used only for calculating <i>R</i>-factors(gt) <i>etc</i>.
and is not relevant to the choice of reflections for refinement.
<i>R</i>-factors based on <i>F</i>^2^ are statistically about twice as large
as those based on <i>F</i>, and <i>R</i>- factors based on ALL data will be
even larger.
;
_reflns_number_total     3912
_reflns_number_gt     3104
_reflns_threshold_expression     I>2sigma(I)
_refine_ls_structure_factor_coef     Fsqd
_refine_ls_matrix_type     full
_refine_ls_R_factor_all     0.0608
_refine_ls_R_factor_gt     0.0491
_refine_ls_wR_factor_gt     0.1276
_refine_ls_wR_factor_ref     0.1363
_refine_ls_goodness_of_fit_ref     1.082
_refine_ls_restrained_S_all     1.082
_refine_ls_number_reflns     3912
_refine_ls_number_parameters     209
_refine_ls_number_restraints     0
_refine_ls_hydrogen_treatment     constr
_refine_ls_weighting_scheme     calc
_refine_ls_weighting_details
         'calc w=1/[\s^2^(Fo^2^)+(0.0659P)^2^+0.2655P] where P=(Fo^2^+2Fc^2^)/3'
_atom_sites_solution_hydrogens     geom
_atom_sites_solution_primary     direct
_atom_sites_solution_secondary     difmap
_refine_ls_shift/su_max     0.000
_refine_ls_shift/su_mean     0.000
_refine_diff_density_max     0.355
_refine_diff_density_min     -0.262
_refine_ls_extinction_method     none
_refine_ls_extinction_coef     ?
loop_
    _atom_type_symbol
    _atom_type_description
    _atom_type_scat_dispersion_real
    _atom_type_scat_dispersion_imag
    _atom_type_scat_source
    'C' 'C' 0.0033 0.0016
                         'International Tables Vol C Tables 4.2.6.8 and 6.1.1.4'
    'H' 'H' 0.0000 0.0000
                         'International Tables Vol C Tables 4.2.6.8 and 6.1.1.4'
    'N' 'N' 0.0061 0.0033
                         'International Tables Vol C Tables 4.2.6.8 and 6.1.1.4'
    'O' 'O' 0.0106 0.0060
                         'International Tables Vol C Tables 4.2.6.8 and 6.1.1.4'
_computing_data_collection     'RAPID-AUTO (Rigaku, 2008)'
_computing_cell_refinement     'RAPID-AUTO (Rigaku, 2008)'
_computing_data_reduction     'RAPID-AUTO (Rigaku, 2008)'
_computing_structure_solution     'SHELXS97 (Sheldrick, 2008)'
_computing_structure_refinement     'SHELXL97 (Sheldrick, 2008)'
_computing_molecular_graphics     'ORTEP-3 (Farrugia, 1997)'
_computing_publication_material     'SHELXL97 (Sheldrick, 2008)'
loop_
    _atom_site_type_symbol
    _atom_site_label
    _atom_site_fract_x
    _atom_site_fract_y
    _atom_site_fract_z
    _atom_site_U_iso_or_equiv
    _atom_site_adp_type
    _atom_site_calc_flag
    _atom_site_refinement_flags
    _atom_site_occupancy
    _atom_site_symmetry_multiplicity
    _atom_site_disorder_assembly
    _atom_site_disorder_group
    C C10 0.88179(15) 0.25846(10) 0.48356(11) 0.0372(3) Uani d . 1 1 . .
    O O3 0.69984(11) 0.51832(9) 0.73210(10) 0.0539(3) Uani d . 1 1 . .
    N N2 0.99132(14) 0.23098(11) 0.47668(11) 0.0514(4) Uani d . 1 1 . .
    C C11 0.33488(15) 0.36674(12) 0.54335(13) 0.0472(4) Uani d . 1 1 . .
    H H11A 0.3265 0.4021 0.6069 0.071 Uiso calc R 1 1 . .
    H H11B 0.2856 0.3046 0.5463 0.071 Uiso calc R 1 1 . .
    H H11C 0.2989 0.4074 0.4885 0.071 Uiso calc R 1 1 . .
    N N3 0.67042(14) 0.18281(10) 0.35965(10) 0.0444(3) Uani d . 1 1 . .
    H H3A 0.6055 0.1592 0.3220 0.053 Uiso calc R 1 1 . .
    H H3B 0.7520 0.1632 0.3503 0.053 Uiso calc R 1 1 . .
    O O1 0.41901(10) 0.06974(7) 0.36195(8) 0.0411(3) Uani d . 1 1 . .
    N N1 0.51316(11) 0.27979(8) 0.44545(9) 0.0346(3) Uani d . 1 1 . .
    O O2 0.56463(12) -0.12848(9) 0.36431(9) 0.0530(3) Uani d . 1 1 . .
    H H2 0.6107 -0.0779 0.3565 0.079 Uiso calc R 1 1 . .
    C C1 0.64429(14) 0.25077(10) 0.43342(10) 0.0338(3) Uani d . 1 1 . .
    C C2 0.74686(13) 0.29353(10) 0.49497(10) 0.0336(3) Uani d . 1 1 . .
    C C5 0.48117(14) 0.34495(10) 0.52525(11) 0.0352(3) Uani d . 1 1 . .
    C C12 0.82613(14) 0.41643(10) 0.62401(11) 0.0355(3) Uani d . 1 1 . .
    H H12 0.9135 0.3970 0.6085 0.043 Uiso calc R 1 1 . .
    C C4 0.57932(14) 0.38748(10) 0.58437(11) 0.0353(3) Uani d . 1 1 . .
    H H4 0.5543 0.4309 0.6365 0.042 Uiso calc R 1 1 . .
    C C3 0.72004(14) 0.36870(10) 0.57037(10) 0.0328(3) Uani d . 1 1 . .
    C C13 0.81221(14) 0.49139(10) 0.69951(11) 0.0355(3) Uani d . 1 1 . .
    C C14 0.93855(14) 0.54230(11) 0.74837(11) 0.0374(3) Uani d . 1 1 . .
    C C7 0.33697(15) 0.15161(11) 0.39359(12) 0.0425(3) Uani d . 1 1 . .
    H H7A 0.3218 0.1471 0.4665 0.051 Uiso calc R 1 1 . .
    H H7B 0.2500 0.1491 0.3580 0.051 Uiso calc R 1 1 . .
    C C6 0.40756(16) 0.24924(11) 0.36958(12) 0.0417(3) Uani d . 1 1 . .
    H H6A 0.4486 0.2430 0.3032 0.050 Uiso calc R 1 1 . .
    H H6B 0.3404 0.3023 0.3645 0.050 Uiso calc R 1 1 . .
    C C8 0.36595(15) -0.02510(11) 0.39327(12) 0.0417(3) Uani d . 1 1 . .
    H H8A 0.2689 -0.0262 0.3816 0.050 Uiso calc R 1 1 . .
    H H8B 0.3840 -0.0349 0.4658 0.050 Uiso calc R 1 1 . .
    C C9 0.43021(16) -0.10829(11) 0.33368(12) 0.0445(4) Uani d . 1 1 . .
    H H9A 0.3772 -0.1691 0.3414 0.053 Uiso calc R 1 1 . .
    H H9B 0.4280 -0.0905 0.2617 0.053 Uiso calc R 1 1 . .
    C C16 0.95355(17) 0.50352(15) 0.85821(13) 0.0536(4) Uani d . 1 1 . .
    H H16A 1.0312 0.5340 0.8908 0.080 Uiso calc R 1 1 . .
    H H16B 0.9646 0.4318 0.8574 0.080 Uiso calc R 1 1 . .
    H H16C 0.8742 0.5205 0.8954 0.080 Uiso calc R 1 1 . .
    C C17 0.91462(18) 0.65630(12) 0.75167(14) 0.0517(4) Uani d . 1 1 . .
    H H17A 0.9923 0.6888 0.7821 0.078 Uiso calc R 1 1 . .
    H H17B 0.8367 0.6703 0.7917 0.078 Uiso calc R 1 1 . .
    H H17C 0.8999 0.6811 0.6833 0.078 Uiso calc R 1 1 . .
    C C15 1.06820(15) 0.52174(14) 0.69025(14) 0.0508(4) Uani d . 1 1 . .
    H H15A 1.1427 0.5551 0.7241 0.076 Uiso calc R 1 1 . .
    H H15B 1.0582 0.5466 0.6215 0.076 Uiso calc R 1 1 . .
    H H15C 1.0850 0.4506 0.6887 0.076 Uiso calc R 1 1 . .
loop_
    _atom_site_aniso_label
    _atom_site_aniso_U_11
    _atom_site_aniso_U_22
    _atom_site_aniso_U_33
    _atom_site_aniso_U_12
    _atom_site_aniso_U_13
    _atom_site_aniso_U_23
    C10 0.0403(8) 0.0336(7) 0.0380(7) -0.0010(6) 0.0054(6) -0.0014(5)
    O3 0.0340(6) 0.0642(7) 0.0635(7) 0.0013(5) 0.0022(5) -0.0277(6)
    N2 0.0414(7) 0.0528(8) 0.0601(9) 0.0073(6) 0.0055(6) -0.0048(6)
    C11 0.0335(8) 0.0464(8) 0.0617(10) 0.0041(7) -0.0018(7) -0.0061(7)
    N3 0.0469(7) 0.0444(7) 0.0420(7) 0.0025(6) 0.0010(5) -0.0098(5)
    O1 0.0404(6) 0.0358(5) 0.0474(6) -0.0015(4) 0.0056(4) 0.0000(4)
    N1 0.0363(6) 0.0318(5) 0.0353(6) 0.0008(5) -0.0042(5) 0.0015(4)
    O2 0.0527(7) 0.0528(6) 0.0537(7) 0.0076(5) 0.0085(5) 0.0170(5)
    C1 0.0390(7) 0.0301(6) 0.0322(7) 0.0010(6) 0.0029(5) 0.0039(5)
    C2 0.0337(7) 0.0312(6) 0.0360(7) 0.0010(5) 0.0041(5) 0.0018(5)
    C5 0.0341(7) 0.0309(6) 0.0404(7) 0.0030(5) -0.0013(5) 0.0018(5)
    C12 0.0294(6) 0.0374(7) 0.0395(7) 0.0022(6) 0.0008(5) -0.0001(5)
    C4 0.0343(7) 0.0331(6) 0.0385(7) 0.0019(6) 0.0019(5) -0.0025(5)
    C3 0.0349(7) 0.0301(6) 0.0335(7) 0.0013(5) 0.0016(5) 0.0038(5)
    C13 0.0324(7) 0.0383(7) 0.0359(7) 0.0016(6) -0.0004(5) 0.0016(5)
    C14 0.0342(7) 0.0428(7) 0.0349(7) -0.0036(6) -0.0031(5) 0.0029(6)
    C7 0.0359(7) 0.0435(8) 0.0477(9) 0.0030(6) -0.0074(6) -0.0056(6)
    C6 0.0455(8) 0.0386(7) 0.0403(8) 0.0045(6) -0.0127(6) 0.0014(6)
    C8 0.0373(8) 0.0412(8) 0.0465(9) -0.0077(6) 0.0027(6) 0.0021(6)
    C9 0.0488(9) 0.0391(8) 0.0458(8) -0.0069(7) 0.0027(6) 0.0019(6)
    C16 0.0482(9) 0.0698(11) 0.0423(9) -0.0093(8) -0.0081(7) 0.0114(8)
    C17 0.0525(10) 0.0454(9) 0.0570(10) -0.0091(7) -0.0052(7) -0.0010(7)
    C15 0.0340(8) 0.0648(10) 0.0536(10) -0.0091(7) 0.0002(7) -0.0037(8)
_geom_special_details
;
All e.s.d.'s (except the e.s.d. in the dihedral angle between two l.s. planes)
are estimated using the full covariance matrix. The cell e.s.d.'s are taken
into account individually in the estimation of e.s.d.'s in distances, angles
and torsion angles; correlations between e.s.d.'s in cell parameters are only
used when they are defined by crystal symmetry. An approximate (isotropic)
treatment of cell e.s.d.'s is used for estimating e.s.d.'s involving l.s.
planes.
;
loop_
    _geom_bond_atom_site_label_1
    _geom_bond_atom_site_label_2
    _geom_bond_site_symmetry_2
    _geom_bond_distance
    _geom_bond_publ_flag
    C10 N2 . 1.1497(19) ?
    C10 C2 . 1.4259(19) ?
    O3 C13 . 1.2526(17) ?
    C11 C5 . 1.5011(19) ?
    C11 H11A . 0.9600 ?
    C11 H11B . 0.9600 ?
    C11 H11C . 0.9600 ?
    N3 C1 . 1.3504(18) ?
    N3 H3A . 0.8600 ?
    N3 H3B . 0.8600 ?
    O1 C7 . 1.4247(18) ?
    O1 C8 . 1.4289(17) ?
    N1 C1 . 1.3670(17) ?
    N1 C5 . 1.3974(18) ?
    N1 C6 . 1.4811(18) ?
    O2 C9 . 1.407(2) ?
    O2 H2 . 0.8200 ?
    C1 C2 . 1.4012(19) ?
    C2 C3 . 1.4323(18) ?
    C5 C4 . 1.351(2) ?
    C12 C3 . 1.401(2) ?
    C12 C13 . 1.411(2) ?
    C12 H12 . 0.9300 ?
    C4 C3 . 1.4312(19) ?
    C4 H4 . 0.9300 ?
    C13 C14 . 1.547(2) ?
    C14 C16 . 1.529(2) ?
    C14 C15 . 1.531(2) ?
    C14 C17 . 1.534(2) ?
    C7 C6 . 1.510(2) ?
    C7 H7A . 0.9700 ?
    C7 H7B . 0.9700 ?
    C6 H6A . 0.9700 ?
    C6 H6B . 0.9700 ?
    C8 C9 . 1.502(2) ?
    C8 H8A . 0.9700 ?
    C8 H8B . 0.9700 ?
    C9 H9A . 0.9700 ?
    C9 H9B . 0.9700 ?
    C16 H16A . 0.9600 ?
    C16 H16B . 0.9600 ?
    C16 H16C . 0.9600 ?
    C17 H17A . 0.9600 ?
    C17 H17B . 0.9600 ?
    C17 H17C . 0.9600 ?
    C15 H15A . 0.9600 ?
    C15 H15B . 0.9600 ?
    C15 H15C . 0.9600 ?
loop_
    _geom_angle_atom_site_label_1
    _geom_angle_atom_site_label_2
    _geom_angle_atom_site_label_3
    _geom_angle_site_symmetry_1
    _geom_angle_site_symmetry_3
    _geom_angle
    _geom_angle_publ_flag
    N2 C10 C2 . . 178.37(16) ?
    C5 C11 H11A . . 109.5 ?
    C5 C11 H11B . . 109.5 ?
    H11A C11 H11B . . 109.5 ?
    C5 C11 H11C . . 109.5 ?
    H11A C11 H11C . . 109.5 ?
    H11B C11 H11C . . 109.5 ?
    C1 N3 H3A . . 120.0 ?
    C1 N3 H3B . . 120.0 ?
    H3A N3 H3B . . 120.0 ?
    C7 O1 C8 . . 112.00(11) ?
    C1 N1 C5 . . 119.52(11) ?
    C1 N1 C6 . . 120.22(11) ?
    C5 N1 C6 . . 120.06(11) ?
    C9 O2 H2 . . 109.5 ?
    N3 C1 N1 . . 117.96(13) ?
    N3 C1 C2 . . 122.20(13) ?
    N1 C1 C2 . . 119.82(12) ?
    C1 C2 C10 . . 118.41(12) ?
    C1 C2 C3 . . 122.30(12) ?
    C10 C2 C3 . . 119.26(12) ?
    C4 C5 N1 . . 120.90(12) ?
    C4 C5 C11 . . 120.87(13) ?
    N1 C5 C11 . . 118.24(12) ?
    C3 C12 C13 . . 125.83(13) ?
    C3 C12 H12 . . 117.1 ?
    C13 C12 H12 . . 117.1 ?
    C5 C4 C3 . . 122.91(13) ?
    C5 C4 H4 . . 118.5 ?
    C3 C4 H4 . . 118.5 ?
    C12 C3 C4 . . 125.30(12) ?
    C12 C3 C2 . . 120.75(12) ?
    C4 C3 C2 . . 113.95(12) ?
    O3 C13 C12 . . 122.76(13) ?
    O3 C13 C14 . . 116.80(12) ?
    C12 C13 C14 . . 120.42(12) ?
    C16 C14 C15 . . 109.94(13) ?
    C16 C14 C17 . . 108.55(14) ?
    C15 C14 C17 . . 108.78(13) ?
    C16 C14 C13 . . 107.47(12) ?
    C15 C14 C13 . . 113.36(12) ?
    C17 C14 C13 . . 108.64(12) ?
    O1 C7 C6 . . 109.03(12) ?
    O1 C7 H7A . . 109.9 ?
    C6 C7 H7A . . 109.9 ?
    O1 C7 H7B . . 109.9 ?
    C6 C7 H7B . . 109.9 ?
    H7A C7 H7B . . 108.3 ?
    N1 C6 C7 . . 114.79(12) ?
    N1 C6 H6A . . 108.6 ?
    C7 C6 H6A . . 108.6 ?
    N1 C6 H6B . . 108.6 ?
    C7 C6 H6B . . 108.6 ?
    H6A C6 H6B . . 107.5 ?
    O1 C8 C9 . . 109.74(12) ?
    O1 C8 H8A . . 109.7 ?
    C9 C8 H8A . . 109.7 ?
    O1 C8 H8B . . 109.7 ?
    C9 C8 H8B . . 109.7 ?
    H8A C8 H8B . . 108.2 ?
    O2 C9 C8 . . 113.71(13) ?
    O2 C9 H9A . . 108.8 ?
    C8 C9 H9A . . 108.8 ?
    O2 C9 H9B . . 108.8 ?
    C8 C9 H9B . . 108.8 ?
    H9A C9 H9B . . 107.7 ?
    C14 C16 H16A . . 109.5 ?
    C14 C16 H16B . . 109.5 ?
    H16A C16 H16B . . 109.5 ?
    C14 C16 H16C . . 109.5 ?
    H16A C16 H16C . . 109.5 ?
    H16B C16 H16C . . 109.5 ?
    C14 C17 H17A . . 109.5 ?
    C14 C17 H17B . . 109.5 ?
    H17A C17 H17B . . 109.5 ?
    C14 C17 H17C . . 109.5 ?
    H17A C17 H17C . . 109.5 ?
    H17B C17 H17C . . 109.5 ?
    C14 C15 H15A . . 109.5 ?
    C14 C15 H15B . . 109.5 ?
    H15A C15 H15B . . 109.5 ?
    C14 C15 H15C . . 109.5 ?
    H15A C15 H15C . . 109.5 ?
    H15B C15 H15C . . 109.5 ?
loop_
    _geom_hbond_atom_site_label_D
    _geom_hbond_atom_site_label_H
    _geom_hbond_atom_site_label_A
    _geom_hbond_site_symmetry_A
    _geom_hbond_distance_DH
    _geom_hbond_distance_HA
    _geom_hbond_distance_DA
    _geom_hbond_angle_DHA
    N3 H3A O1 . 0.86 2.27 2.9083(17) 131
    C4 H4 O3 . 0.93 2.21 2.8405(17) 124
    O2 H2 O3 4_554 0.82 2.03 2.650(2) 132
    C7 H7A O2 3_656 0.97 2.47 3.303(2) 144
    C9 H9A Cg1 3_656 0.97 2.81 3.5275(16) 131
data_global
_journal_date_recd_electronic     2012-07-11
_journal_date_accepted     2012-07-24
_journal_name_full     'Acta Crystallographica, Section E'
_journal_year     2012
_journal_volume     68
_journal_issue      8
_journal_page_first     o2572
_journal_page_last     o2572
_journal_paper_category     QO
_journal_paper_doi     10.1107/S160053681203334X
_journal_coeditor_code     GO2062
_publ_contact_author_name     'Chee-Hun Kwak'
_publ_contact_author_address
;
Department of Chemistry, Sunchon National University, Sunchon 540-742
Republic of Korea
;
_publ_contact_author_email     'hyungkim@chonnam.ac.kr, chkwak@sunchon.ac.kr'
_publ_contact_author_fax     '82617503308'
_publ_contact_author_phone     '82617503636'
_publ_section_title
;\
(<i>E</i>)-2-Amino-4-(3,3-dimethyl-2-oxobutylidene)-1-[2-(2-hydroxyethoxy)\
ethyl]-6-methyl-1,4-dihydropyridine-3-carbonitrile
;
loop_
    _publ_author_name
    _publ_author_footnote
    _publ_author_address
    'Kim, Hyung Jin' .
;
School of Applied Chemical Engineering, Chonnam National University,
Gwangju 500-757, Republic of Korea
;
    'Kim, Young Hyun' .
;
School of Applied Chemical Engineering, Chonnam National University,
Gwangju 500-757, Republic of Korea
;
    'Otgonbaatar, Enkhzul' .
;
Department of Chemistry, Sunchon National University, Sunchon 540-742,
Republic of Korea
;
    'Kwak, Chee-Hun' .
;
Department of Chemistry, Sunchon National University, Sunchon 540-742,
Republic of Korea
;
