# Supplementary material for: (E)-2-Amino-4-(3,3-dimethyl-2-oxobutyl­idene)-1-[2-(2-hy­droxy­eth­oxy)eth­yl]-6-methyl-1,4-dihydro­pyridine-3-carbo­nitrile
Source: Acta Crystallogr Sect E Struct Rep Online. 2012 Jul 28;68(Pt 8):o2572. doi: 10.1107/S160053681203334X (PMC3415012; doi:10.1107/S160053681203334X)
Supplement: Supplementary file 2 [file e-68-o2572-Isup2.hkl]

#
# h,k,l, Fc-squared, Fo-squared, sigma(Fo-squared) and status flag
#
data_I
_shelx_title ' '
_shelx_refln_list_code          4
_shelx_F_calc_maximum      153.07
_exptl_crystal_F_000       688.00
_reflns_d_resolution_high  0.7706
 
loop_
 _symmetry_equiv_pos_as_xyz
 'x, y, z'
 '-x, y+1/2, -z+1/2'
 '-x, -y, -z'
 'x, -y-1/2, z-1/2'
 
_cell_length_a     9.9007
_cell_length_b    13.2890
_cell_length_c    13.0686
_cell_angle_alpha  90.000
_cell_angle_beta   91.314
_cell_angle_gamma  90.000
 
_shelx_F_squared_multiplier     1.000
 
loop_
 _refln_index_h
 _refln_index_k
 _refln_index_l
 _refln_F_squared_calc
 _refln_F_squared_meas
 _refln_F_squared_sigma
 _refln_observed_status
   2   0   0     3950.34     4407.66    257.18 o
   3   0   0     5775.85     6909.39    433.33 o
   4   0   0      586.49      489.24     13.07 o
   5   0   0       98.22      116.84      3.54 o
   6   0   0       18.90       20.60      2.27 o
   7   0   0       30.89       31.77      2.25 o
   8   0   0      633.72      605.03     23.79 o
   9   0   0        3.20        8.49      2.10 o
  10   0   0        0.15        1.62      1.78 o
  11   0   0        0.09        0.16      1.20 o
   2   1   0      411.14      428.41     21.73 o
   3   1   0     1174.82     1182.45     26.60 o
   4   1   0       36.31       36.53      1.05 o
   5   1   0       38.48       37.26      1.75 o
   6   1   0        0.00        0.16      0.59 o
   7   1   0       26.57       19.05      1.90 o
   8   1   0       27.04       26.03      2.20 o
   9   1   0      212.34      202.94      6.23 o
  10   1   0        9.06       16.01      3.70 o
  11   1   0        9.20        3.10      3.81 o
  12   1   0       47.34       56.22      3.85 o
   0   2   0        2.71        6.88      0.60 o
   1   2   0     3584.09     3692.65    123.30 o
   2   2   0      149.67      153.14      5.89 o
   3   2   0       13.95       12.43      0.52 o
   4   2   0      281.86      246.27     52.31 o
   5   2   0      203.40      229.40      4.78 o
   6   2   0      496.58      492.38     12.00 o
   7   2   0        0.55        0.72      0.79 o
   8   2   0     1677.83     1636.38     52.97 o
   9   2   0      432.66      454.30     25.60 o
  10   2   0        4.91        5.25      1.36 o
  11   2   0        0.41       30.05     19.43 o
  12   2   0       57.83       69.54      8.92 o
   1   3   0      839.86      900.66     13.46 o
   2   3   0      320.38      317.09      6.27 o
   3   3   0       98.08      101.01      5.74 o
   4   3   0     1441.01     1472.45    114.31 o
   5   3   0        0.00        0.37      0.30 o
   6   3   0      105.12      100.80     12.97 o
   7   3   0       18.96       21.53      1.94 o
   8   3   0      323.39      312.49     16.00 o
   9   3   0      150.36      141.14      5.70 o
  10   3   0       62.01       66.05      3.93 o
  11   3   0        0.18        0.13      1.28 o
  12   3   0        2.94        2.99      1.35 o
   0   4   0     1010.15      967.70     20.56 o
   1   4   0     7353.93     8703.95    318.58 o
   2   4   0      112.90       98.13      4.02 o
   3   4   0      515.38      503.74     47.70 o
   4   4   0       69.69       70.71      2.24 o
   5   4   0        0.49        0.67      0.59 o
   6   4   0      231.55      217.34     13.92 o
   7   4   0      334.10      338.73     16.83 o
   8   4   0      286.96      124.53     84.25 o
   9   4   0      163.79      145.19     14.97 o
  10   4   0       29.98       30.43      1.87 o
  11   4   0        0.95        1.01      1.18 o
  12   4   0       78.74       85.84      4.05 o
   1   5   0      797.15      751.63     22.19 o
   2   5   0      474.10      399.07     10.88 o
   3   5   0      352.45      381.32     10.21 o
   4   5   0       75.27       68.10      2.36 o
   5   5   0      549.11      580.39     13.03 o
   6   5   0       14.72       18.31      1.25 o
   7   5   0      187.84      198.34      4.66 o
   8   5   0      889.57      932.39     26.74 o
   9   5   0      398.12      382.75     10.67 o
  10   5   0       25.29       23.01      1.78 o
  11   5   0        0.01        0.94      1.05 o
  12   5   0       21.34       25.84      4.70 o
   1   6   0      433.13      485.79      8.49 o
   2   6   0     1272.75     1446.60     48.08 o
   3   6   0      675.99      663.26     15.45 o
   4   6   0      241.10      265.65     10.84 o
   5   6   0     1572.90     1631.79     59.65 o
   6   6   0      234.51      241.35      9.41 o
   7   6   0      650.67      641.66     16.54 o
   8   6   0      132.47      118.51      6.34 o
   9   6   0        8.36       11.20      1.56 o
  10   6   0       15.40       10.96      3.15 o
  11   6   0        1.99       -0.32      2.92 o
  12   6   0       19.42       26.74      7.62 o
   1   7   0      135.75      178.58      4.47 o
   2   7   0      395.86      386.64     11.87 o
   3   7   0      155.39      178.75      5.13 o
   4   7   0       22.02       27.69      1.68 o
   5   7   0       65.67       71.11      5.90 o
   6   7   0      233.49      235.68     12.08 o
   7   7   0        6.98        3.88      1.70 o
   8   7   0        3.76        1.46      4.54 o
   9   7   0        2.90        2.39      0.77 o
  10   7   0        0.44        1.13      4.86 o
  11   7   0        5.72        4.70      6.81 o
   0   8   0     2727.64     3068.78    131.87 o
   1   8   0      153.54      185.11      8.84 o
   2   8   0       66.40       64.22      1.46 o
   3   8   0      109.40      111.53      3.81 o
   4   8   0       29.73       53.23      3.46 o
   5   8   0        2.45        4.25      1.03 o
   6   8   0        0.62        0.40      1.23 o
   7   8   0       39.66       41.99      9.24 o
   8   8   0       12.60       13.94      4.70 o
   9   8   0       13.01       15.92      2.89 o
  10   8   0        7.48        2.27      3.73 o
  11   8   0        9.87        7.56      3.43 o
   1   9   0      143.59      146.43      4.61 o
   2   9   0       55.57       45.83      3.14 o
   3   9   0        7.04       10.02      1.00 o
   4   9   0        0.89        1.26      0.86 o
   5   9   0       41.99       45.58      2.39 o
   6   9   0       49.01       55.52      3.29 o
   7   9   0      216.46      227.11     17.02 o
   8   9   0        3.97        2.95      1.96 o
   9   9   0       23.91       28.69      6.48 o
  10   9   0       10.84       20.26      6.32 o
   0  10   0      213.08      203.98      6.33 o
   1  10   0       10.81       13.54      1.12 o
   2  10   0      203.06      205.06      7.07 o
   3  10   0       98.78       99.01      3.29 o
   4  10   0      160.42      138.91      6.32 o
   5  10   0       96.44      104.42      6.49 o
   6  10   0        3.53        5.78      1.88 o
   7  10   0       56.65       49.77      3.65 o
   8  10   0       46.29       73.91     14.41 o
   9  10   0       13.98       10.48      7.62 o
  10  10   0        0.00        0.59      1.81 o
   1  11   0      192.37      191.84      3.85 o
   2  11   0      219.93      233.88      5.37 o
   3  11   0      249.86      241.02      8.31 o
   4  11   0      169.55      167.66     11.15 o
   5  11   0      313.88      324.62     10.79 o
   6  11   0        2.00        1.84      1.29 o
   7  11   0       22.64       22.30      2.80 o
   8  11   0        0.48       -0.83      1.64 o
   9  11   0       13.23       13.05      4.13 o
   0  12   0       50.14       53.63      2.90 o
   1  12   0       36.63       39.57      1.93 o
   2  12   0        0.04        0.91      0.75 o
   3  12   0       16.48       22.98      2.33 o
   4  12   0      237.30      246.46     10.54 o
   5  12   0       40.07       39.30      3.76 o
   6  12   0       96.12       98.69      5.51 o
   7  12   0       12.56        8.63      3.38 o
   8  12   0        0.30        0.62      1.83 o
   9  12   0        2.98        0.17      2.02 o
   1  13   0       64.21       62.93      2.54 o
   2  13   0       20.84       22.02      1.54 o
   3  13   0      250.84      235.89     10.14 o
   4  13   0        6.95        7.98      2.35 o
   5  13   0      141.24      156.94      8.79 o
   6  13   0       63.50       61.01      4.67 o
   7  13   0       26.32       28.61      4.61 o
   8  13   0       51.73       55.23      4.32 o
   0  14   0        3.53        1.33      1.26 o
   1  14   0        0.00        0.53      0.65 o
   2  14   0        9.04       14.51      3.58 o
   3  14   0       70.07       64.03      6.27 o
   4  14   0      198.98      215.61     10.09 o
   5  14   0       23.38       46.52     13.24 o
   6  14   0       31.60       33.51      3.86 o
   7  14   0        0.69        0.16      2.03 o
   1  15   0       10.76       11.42      1.73 o
   2  15   0       78.83       94.22      4.88 o
   3  15   0       13.52       14.20      3.24 o
   4  15   0       41.40       46.12      4.74 o
   5  15   0        9.63       10.01      3.46 o
   6  15   0       39.48       40.60      6.70 o
   0  16   0        9.25        7.28      1.87 o
   1  16   0        8.01        9.70      1.65 o
   2  16   0       27.07       31.10      3.30 o
   3  16   0       28.62       33.05      3.50 o
   4  16   0       50.50       57.07      5.77 o
   1  17   0       18.18       15.74      2.63 o
   2  17   0       59.23       59.39      7.20 o
 -12   1   1        7.53        8.23      1.73 o
 -11   1   1        5.36        4.86      2.29 o
 -10   1   1      101.07       93.02      5.10 o
  -9   1   1        4.68        6.11      1.21 o
  -8   1   1      111.38      123.43      4.05 o
  -7   1   1      579.05      597.63     14.38 o
  -6   1   1      264.85      247.84      7.70 o
  -5   1   1     1058.73     1045.28     76.53 o
  -4   1   1       28.71       34.77      4.24 o
  -3   1   1      167.52      160.18      8.47 o
  -2   1   1     6223.45     5074.38    885.27 o
   1   1   1     4790.55     5256.42    230.18 o
   2   1   1      140.93       93.39      8.58 o
   3   1   1     3002.34     3113.22    100.04 o
   4   1   1     1602.22     1519.41     82.25 o
   5   1   1      314.10      322.97     13.84 o
   6   1   1       24.88       23.13      1.40 o
   7   1   1      332.27      322.64     10.18 o
   8   1   1       62.95       48.31      2.78 o
   9   1   1      345.35      335.30     11.96 o
  10   1   1        0.15       -0.21      0.73 o
  11   1   1       48.46       55.46      4.15 o
  12   1   1       13.03       18.38      3.00 o
 -12   2   1       90.04      102.28      6.42 o
 -11   2   1       60.64       99.63     25.44 o
 -10   2   1        1.13       -0.33      0.88 o
  -9   2   1       61.40       51.36      2.25 o
  -8   2   1      354.44      408.96     57.48 o
  -7   2   1       52.39       51.70      2.00 o
  -6   2   1      183.90      195.12     14.05 o
  -5   2   1      955.01     1015.32     24.98 o
  -4   2   1     1086.77      893.27    124.90 o
  -3   2   1      692.09      611.34     20.60 o
  -2   2   1     2662.02     2480.56     73.30 o
  -1   2   1       74.24       97.23      1.37 o
   0   2   1       27.68       29.86      0.79 o
   1   2   1     3798.12     4134.90    165.08 o
   2   2   1     3054.57     2914.93    103.27 o
   3   2   1       21.78       17.09      1.85 o
   4   2   1      906.82      806.71     70.10 o
   5   2   1      255.30      299.65      9.22 o
   6   2   1      901.55      925.88     23.76 o
   7   2   1      167.10      149.05      4.12 o
   8   2   1      165.92      172.35     10.21 o
   9   2   1       96.23       94.68      4.13 o
  10   2   1        3.79        1.77      1.16 o
  11   2   1       11.86       15.41      3.18 o
 -12   3   1        7.42        4.15      1.48 o
 -11   3   1       22.36       24.83      2.54 o
 -10   3   1        0.15        2.40      1.27 o
  -9   3   1      141.40      144.99      8.03 o
  -8   3   1      448.68      499.67     12.48 o
  -7   3   1      176.17      188.93      4.54 o
  -6   3   1        8.53       13.90      2.01 o
  -5   3   1      400.02      407.55      9.59 o
  -4   3   1      519.63      628.46     13.45 o
  -3   3   1     2458.73     2614.33    143.39 o
  -2   3   1      114.52      102.80      1.77 o
  -1   3   1      602.73      546.69     12.47 o
   0   3   1     2117.17     2166.46     70.08 o
   1   3   1      957.35     1013.96     30.25 o
   2   3   1        5.89        2.93      0.40 o
   3   3   1      582.49      508.54     44.22 o
   4   3   1      207.49      242.72      5.72 o
   5   3   1      126.27      147.33      3.89 o
   6   3   1       34.65       34.47      1.39 o
   7   3   1      596.85      568.65     14.76 o
   8   3   1       76.59       77.11      3.11 o
   9   3   1      126.47      138.67     11.21 o
  10   3   1        1.70        2.43      1.13 o
  11   3   1       47.49       48.63      3.99 o
  12   3   1        0.85        2.27      1.64 o
 -12   4   1        5.85        5.25      1.87 o
 -11   4   1        6.86        4.89      1.86 o
 -10   4   1       73.81       77.12      4.20 o
  -9   4   1       83.17       65.49      8.73 o
  -8   4   1       63.40       45.44      9.42 o
  -7   4   1      422.02      429.82     11.10 o
  -6   4   1       22.01       16.43      2.32 o
  -5   4   1      266.26      267.53     14.82 o
  -4   4   1      241.66      287.49     12.26 o
  -3   4   1      397.83      404.95      5.88 o
  -2   4   1      253.22      306.69      6.01 o
   0   4   1      277.99      202.81      2.97 o
   1   4   1        2.79        7.75      1.50 o
   2   4   1      296.53      295.09      5.11 o
   3   4   1     4712.36     5467.52    294.95 o
   4   4   1       85.34       82.13      2.02 o
   5   4   1      423.20      454.42     20.29 o
   6   4   1       89.62       73.92     16.00 o
   7   4   1        4.33        4.31      2.73 o
   8   4   1        0.90        0.49      0.52 o
   9   4   1       93.90       95.85      3.49 o
  10   4   1        7.75        7.36      1.43 o
  11   4   1       18.05       20.72      2.67 o
  12   4   1       17.00       23.66      5.24 o
 -12   5   1        0.44        0.97      5.19 o
 -11   5   1       26.36       29.64      2.96 o
 -10   5   1       46.45       39.52      3.04 o
  -9   5   1       42.42       29.24      2.61 o
  -8   5   1        2.00       13.96      8.49 o
  -7   5   1      134.10      130.31      3.86 o
  -6   5   1      209.75      183.40      7.26 o
  -5   5   1       48.01       40.41      3.44 o
  -4   5   1        6.31       15.01      1.28 o
  -3   5   1     1180.11     1230.66     47.66 o
  -2   5   1      444.58      403.93      6.98 o
  -1   5   1     2714.36     2842.89     64.33 o
   0   5   1       55.32       43.34      1.09 o
   1   5   1        1.62        1.27      0.34 o
   3   5   1     2007.32     2192.15     90.92 o
   4   5   1      812.79      922.59     18.57 o
   5   5   1      101.13      113.80      5.07 o
   6   5   1      359.22      363.43      7.26 o
   7   5   1       97.27      100.11      3.72 o
   8   5   1       55.87       57.25      2.28 o
   9   5   1       68.73       75.03      3.58 o
  10   5   1       65.05       71.46      4.57 o
  11   5   1        0.23       -0.35      0.82 o
  12   5   1        0.82       -1.52      2.18 o
 -12   6   1        7.53        8.11      4.86 o
 -11   6   1        0.00       -1.61      2.28 o
 -10   6   1        1.36        2.46      1.30 o
  -9   6   1      295.56      269.24      9.73 o
  -8   6   1      130.45      126.42      4.08 o
  -7   6   1      127.84      111.86      4.76 o
  -6   6   1       51.19       48.71      3.67 o
  -5   6   1      580.70      631.69     21.61 o
  -4   6   1      105.81      150.40      5.47 o
  -3   6   1      645.59      664.54     14.21 o
  -2   6   1      900.41      940.02     16.54 o
  -1   6   1      733.94      741.44     12.24 o
   0   6   1      453.06      487.83      6.84 o
   1   6   1      188.14      186.47      5.88 o
   2   6   1       71.43       82.54      3.25 o
   3   6   1      301.90      324.42     14.78 o
   4   6   1        0.53        1.65      1.14 o
   5   6   1      257.38      251.89     18.95 o
   6   6   1        9.13       11.36      0.55 o
   7   6   1      151.77      130.64      4.31 o
   8   6   1       59.78       47.96      3.22 o
   9   6   1       24.51       28.96      1.75 o
  10   6   1       10.66       10.03      1.21 o
  11   6   1       11.80       14.59      8.92 o
 -11   7   1       18.87       21.56      4.30 o
 -10   7   1       37.73       34.80      4.87 o
  -9   7   1      100.93      112.57      7.66 o
  -8   7   1      163.32      146.87     12.81 o
  -7   7   1       96.43      105.67      5.46 o
  -6   7   1       68.18       67.58      3.52 o
  -5   7   1      132.09      111.83      7.27 o
  -4   7   1      166.46      184.27      4.90 o
  -3   7   1        7.09        8.70      1.71 o
  -2   7   1      159.69      196.86      4.79 o
  -1   7   1      238.71      239.17      8.47 o
   0   7   1       73.52       70.00      1.38 o
   1   7   1      340.35      327.03     12.09 o
   2   7   1        3.10       21.62      3.44 o
   3   7   1      664.69      728.98     18.55 o
   4   7   1      119.91      129.68      4.73 o
   5   7   1      601.31      620.22     37.56 o
   6   7   1       60.79       73.10      4.40 o
   7   7   1       48.64       41.82      3.11 o
   8   7   1       19.71       25.61      5.51 o
   9   7   1       47.02       41.87      3.50 o
  10   7   1       82.90       84.99      7.29 o
  11   7   1       20.79       22.43      4.75 o
 -11   8   1       13.46       14.10      5.84 o
 -10   8   1       31.30       34.12      5.04 o
  -9   8   1        3.06        2.51      2.29 o
  -8   8   1      124.33      117.11      7.64 o
  -7   8   1       23.40       29.67      5.19 o
  -6   8   1      237.25      214.15      8.49 o
  -5   8   1        8.35        8.03      1.59 o
  -4   8   1      421.86      427.67     17.71 o
  -3   8   1      196.70      239.91      5.89 o
  -2   8   1        0.67        1.61      0.37 o
  -1   8   1     1343.47     1457.63     31.40 o
   0   8   1      615.72      623.22     22.82 o
   1   8   1       39.22       37.47      2.53 o
   2   8   1      203.21      227.09      8.58 o
   3   8   1        9.54       11.95      1.44 o
   4   8   1       38.40       48.41      2.29 o
   5   8   1       29.44       25.03      2.09 o
   6   8   1       39.05       40.70      4.01 o
   7   8   1        0.20        0.16      1.98 o
   8   8   1       18.73       21.72      4.23 o
   9   8   1      191.99      178.81     12.68 o
  10   8   1       31.39       24.48     10.70 o
  11   8   1        0.20        0.32      3.24 o
 -10   9   1        7.26       10.13      3.55 o
  -9   9   1        4.22        6.59      3.58 o
  -8   9   1       65.29       63.75     26.51 o
  -7   9   1       31.50       26.13      2.77 o
  -6   9   1       18.96       21.30      2.09 o
  -5   9   1       47.89       44.43      3.97 o
  -4   9   1       13.42       19.62      1.75 o
  -3   9   1       10.88        6.52      1.12 o
  -2   9   1       51.86       43.22      1.13 o
  -1   9   1      507.99      503.34     16.05 o
   0   9   1      363.45      367.18      6.09 o
   1   9   1       81.21       55.03      2.67 o
   2   9   1      544.18      559.35     11.95 o
   3   9   1       59.32       38.94      2.10 o
   4   9   1      270.50      262.77      7.48 o
   5   9   1       63.79       62.82      2.87 o
   6   9   1        5.25        2.70      1.40 o
   7   9   1        4.12        3.08      5.35 o
   8   9   1       70.93       65.20      5.95 o
   9   9   1        8.85        9.54      3.30 o
  10   9   1       10.77       15.72      6.16 o
 -10  10   1        0.53        0.59      1.47 o
  -9  10   1        4.24        4.35      2.97 o
  -8  10   1       39.40       46.98      4.38 o
  -7  10   1        7.01        7.24      1.59 o
  -6  10   1       99.45      109.58      6.51 o
  -5  10   1      179.42      200.18      9.03 o
  -4  10   1       16.74       16.32      2.37 o
  -3  10   1       42.29       46.59      2.07 o
  -2  10   1       21.95       24.21      0.95 o
  -1  10   1      314.87      310.06      7.12 o
   0  10   1      821.22      736.67     24.50 o
   1  10   1       73.29       61.17      1.75 o
   2  10   1       99.29       91.53      3.01 o
   3  10   1        9.22        9.56      1.54 o
   4  10   1        7.11        6.15      1.93 o
   5  10   1       97.69       92.18      5.65 o
   6  10   1      170.38      166.97      8.69 o
   7  10   1        3.21        1.90      1.57 o
   8  10   1       77.73       62.30     22.42 o
   9  10   1        2.65        4.80      2.97 o
  10  10   1       28.46       38.75      6.02 o
  -9  11   1        0.67        0.25      2.29 o
  -8  11   1        0.38       -0.96      1.87 o
  -7  11   1       10.66       10.20      2.58 o
  -6  11   1       13.10        9.84      1.76 o
  -5  11   1      796.87      800.22     25.63 o
  -4  11   1        6.21        6.66      1.64 o
  -3  11   1       34.62       31.52      2.84 o
  -2  11   1        1.62        1.40      0.46 o
  -1  11   1        0.70        0.73      0.55 o
   0  11   1       83.94       85.63      2.50 o
   1  11   1      319.02      339.28      7.42 o
   2  11   1       11.58       14.71      1.03 o
   3  11   1       64.43       58.97      2.85 o
   4  11   1        4.51        3.64      1.31 o
   5  11   1       16.83       17.51      2.16 o
   6  11   1        3.79        7.06      1.86 o
   7  11   1      129.49      136.39      6.95 o
   8  11   1       22.32       20.65      4.00 o
   9  11   1        5.99        5.87      2.50 o
  -9  12   1        0.00        0.02      2.22 o
  -8  12   1        5.52        8.82      2.58 o
  -7  12   1        5.02        9.54      3.97 o
  -6  12   1       45.37       48.08      4.39 o
  -5  12   1       19.21       25.69      3.19 o
  -4  12   1        0.32       -0.81      1.80 o
  -3  12   1      114.41      100.96      5.88 o
  -2  12   1       62.23       50.41      2.43 o
  -1  12   1        7.46       10.10      1.30 o
   0  12   1       82.42       96.36      3.15 o
   1  12   1      215.14      198.68      5.49 o
   2  12   1       86.49       80.05      3.97 o
   3  12   1       32.38       39.44      3.76 o
   4  12   1       11.71       13.53      2.23 o
   5  12   1       32.15       31.01      3.16 o
   6  12   1        0.44        4.27      2.16 o
   7  12   1       26.05       21.59      3.28 o
   8  12   1        0.28        2.20      2.23 o
   9  12   1        2.88        2.57      2.31 o
  -8  13   1        1.42        1.03      1.74 o
  -7  13   1       43.83       39.62      4.48 o
  -6  13   1       16.48       13.74      3.05 o
  -5  13   1       33.34       39.13      5.27 o
  -4  13   1        3.51        3.66      1.68 o
  -3  13   1      126.56      145.81      5.75 o
  -2  13   1       60.75       67.80      2.70 o
  -1  13   1       20.78       25.10      1.47 o
   0  13   1        1.41        1.36      0.72 o
   1  13   1       26.13       27.35      1.71 o
   2  13   1      157.07      154.84      5.84 o
   3  13   1      278.62      300.66     39.60 o
   4  13   1        9.86       10.77      2.54 o
   5  13   1       75.45       64.53      4.86 o
   6  13   1       84.44       85.26      6.44 o
   7  13   1       16.72       18.00      3.72 o
   8  13   1        4.09        3.11      3.27 o
  -7  14   1       11.11       13.12      2.88 o
  -6  14   1       29.82       34.04      3.50 o
  -5  14   1        4.55        5.74      2.55 o
  -4  14   1       12.40       17.30      2.54 o
  -3  14   1       20.82       20.87      2.76 o
  -2  14   1       52.08       52.90      2.27 o
  -1  14   1        0.01       -0.31      0.73 o
   0  14   1        6.51        9.29      1.19 o
   1  14   1        1.07        0.18      0.87 o
   2  14   1       34.03       35.44      1.78 o
   3  14   1       61.02       70.08      6.16 o
   4  14   1        1.90        1.08      2.55 o
   5  14   1      268.16      266.35     20.56 o
   6  14   1        1.01       -0.11      2.01 o
   7  14   1        8.18        6.71      4.76 o
  -6  15   1        2.55        4.27      3.83 o
  -5  15   1        1.38        2.57      2.13 o
  -4  15   1       30.66       27.00     10.05 o
  -3  15   1       96.85      107.82      5.57 o
  -2  15   1       59.49       73.60      4.27 o
  -1  15   1        0.01        0.24      0.72 o
   0  15   1        4.93        4.21      0.98 o
   1  15   1       19.75       21.64      1.72 o
   2  15   1      104.03      114.17      6.49 o
   3  15   1       47.01       43.32      4.42 o
   4  15   1        1.36        0.68      1.35 o
   5  15   1        0.79        0.69      1.44 o
   6  15   1        3.43        5.26      2.27 o
  -4  16   1        1.99        0.03      1.19 o
  -3  16   1       67.47       56.75      8.35 o
  -2  16   1        0.05        0.65      1.31 o
  -1  16   1       19.82       25.54      3.23 o
   0  16   1       15.05       17.26      1.92 o
   1  16   1        7.80        8.73      1.53 o
   2  16   1        0.15       -0.27      1.38 o
   3  16   1        0.20       -0.30      1.22 o
   4  16   1        0.26        0.56      4.05 o
  -2  17   1        4.00        5.19      2.59 o
  -1  17   1        3.32        5.54      2.65 o
   0  17   1        8.87        9.68      3.83 o
   1  17   1        2.28        1.88      1.70 o
 -12   0   2        5.02       -0.97      3.73 o
 -11   0   2        6.40        4.53      1.53 o
 -10   0   2        2.64        0.65      1.20 o
  -9   0   2      841.99      772.85     33.30 o
  -8   0   2      363.34      334.47     17.51 o
  -7   0   2      350.76      328.01     32.18 o
  -6   0   2      907.81      833.46     30.15 o
  -5   0   2       20.10        5.89      0.89 o
  -4   0   2     7902.83     9820.32    739.91 o
  -3   0   2       20.76       17.02      0.84 o
  -2   0   2     2401.65     2548.69    166.32 o
  -1   0   2    15435.08    16881.65   1243.94 o
   0   0   2      713.54      659.83     16.85 o
   1   0   2      339.97      279.59      6.07 o
   2   0   2     3006.41     3051.49    137.45 o
   3   0   2       34.15       27.66      1.54 o
   4   0   2      964.36      831.10     26.67 o
   5   0   2      160.74      162.61      5.14 o
   6   0   2     1025.92     1063.72     40.25 o
   7   0   2      223.10      234.50      9.11 o
   8   0   2     4293.22     4162.33    254.74 o
   9   0   2       58.93       55.07      4.36 o
  10   0   2       10.67       12.97      4.70 o
  11   0   2        0.69        1.19      1.54 o
  12   0   2      147.71      164.24      9.43 o
 -12   1   2        1.48        3.06      1.25 o
 -11   1   2       57.11       60.38      4.01 o
 -10   1   2       12.29       12.93      1.94 o
  -9   1   2        0.13       -0.40      0.79 o
  -8   1   2       37.39       42.03      2.16 o
  -7   1   2        0.00        1.79      1.07 o
  -6   1   2      498.11      519.37     13.18 o
  -5   1   2      689.11      760.21     16.24 o
  -4   1   2      465.88      500.48      9.44 o
  -3   1   2      452.38      431.96      8.12 o
  -2   1   2     1449.21     1207.67     24.60 o
  -1   1   2     3503.85     4033.39    122.59 o
   0   1   2     1359.24     1272.34     28.55 o
   1   1   2     1039.27     1119.19     24.24 o
   2   1   2     1135.60     1048.08     23.10 o
   3   1   2     3393.20     3604.76    125.47 o
   4   1   2       11.34       13.33      1.38 o
   5   1   2      100.26      108.72      2.61 o
   6   1   2      162.57      172.20      3.86 o
   7   1   2     1041.90     1089.14     30.25 o
   8   1   2      198.19      201.13      6.22 o
   9   1   2       75.89       76.83      4.12 o
  10   1   2        0.08       -0.61      0.98 o
  11   1   2       20.81       21.30      3.00 o
  12   1   2       59.87       65.40      4.79 o
 -12   2   2       47.17       83.84     18.35 o
 -11   2   2        2.80        2.77      1.71 o
 -10   2   2        1.25        2.71      1.38 o
  -9   2   2        2.73        5.00      1.04 o
  -8   2   2       38.19       35.14      1.94 o
  -7   2   2       45.32       54.78      1.97 o
  -6   2   2       21.21       20.05      0.98 o
  -5   2   2     1798.90     1947.40     52.76 o
  -4   2   2       22.73       23.43      1.10 o
  -3   2   2        1.91        2.60      0.36 o
  -2   2   2     1106.06     1098.68     22.61 o
  -1   2   2     5917.67     6769.12    237.76 o
   0   2   2    23430.82    24949.75   1918.92 o
   1   2   2      414.43      421.62      9.78 o
   2   2   2     2982.07     2884.33    202.98 o
   3   2   2      501.33      490.88      9.29 o
   4   2   2     2625.46     2534.98     80.21 o
   5   2   2       12.99        5.54      0.83 o
   6   2   2      261.45      230.30      5.16 o
   7   2   2       79.66       77.03      2.38 o
   8   2   2       46.19       41.42      1.95 o
   9   2   2       66.80       68.03      3.62 o
  10   2   2       35.75       39.21      2.76 o
  11   2   2        3.46        4.06      1.28 o
  12   2   2       30.01       29.55      5.26 o
 -12   3   2        0.01        0.54      1.22 o
 -11   3   2       11.68       12.10      2.06 o
 -10   3   2       19.36       23.75      2.82 o
  -9   3   2      215.92      191.04      6.15 o
  -8   3   2       96.82       69.85      6.55 o
  -7   3   2        9.96        4.76      0.87 o
  -6   3   2      129.86      129.52      4.75 o
  -5   3   2      348.40      379.84      9.98 o
  -4   3   2       43.07       38.96      2.73 o
  -3   3   2      178.35      157.71      4.56 o
  -2   3   2      141.91      108.49      3.12 o
  -1   3   2     6071.03     6389.99    206.61 o
   0   3   2    13822.63    16068.08    913.05 o
   1   3   2      759.45      669.28     23.22 o
   2   3   2      150.04       81.45     48.36 o
   3   3   2        1.79        0.74      0.28 o
   4   3   2      374.63      394.41     14.33 o
   5   3   2        5.55        5.68      1.43 o
   6   3   2       17.50       19.90      1.15 o
   7   3   2       21.27       22.17      1.39 o
   8   3   2      117.79      121.63      3.87 o
   9   3   2      145.89      140.24      5.31 o
  10   3   2       12.48       13.75      2.18 o
  11   3   2       31.73       31.27      2.51 o
  12   3   2       44.39       51.74      3.48 o
 -12   4   2        5.51        5.10      1.65 o
 -11   4   2        0.01       -0.59      1.32 o
 -10   4   2        6.69        5.69      1.31 o
  -9   4   2      162.84      161.29     17.65 o
  -8   4   2      854.40      840.56     30.00 o
  -7   4   2       28.90       37.09     12.14 o
  -6   4   2       23.84       22.64      1.88 o
  -5   4   2      652.86      677.73     21.02 o
  -4   4   2      222.57      219.70      6.22 o
  -3   4   2       43.24       48.52      1.88 o
  -2   4   2     3663.46     4021.92    169.52 o
  -1   4   2      840.55      864.69     19.37 o
   0   4   2      113.95      104.35      2.92 o
   1   4   2        9.95       11.64      0.91 o
   2   4   2      174.53      153.43      3.93 o
   3   4   2      428.36      359.19     38.08 o
   4   4   2      928.74      848.66    112.05 o
   5   4   2       28.49       17.01      3.46 o
   6   4   2       26.65       20.23      5.11 o
   7   4   2        4.44        4.53      1.73 o
   8   4   2      463.98      413.05     18.70 o
   9   4   2       71.94       69.43      3.12 o
  10   4   2        0.75        1.36      1.00 o
  11   4   2       65.28       78.52      3.87 o
  12   4   2        0.01        1.48      1.26 o
 -12   5   2       17.43       31.94      6.81 o
 -11   5   2       37.45       35.93      6.89 o
 -10   5   2        1.24        0.23      1.18 o
  -9   5   2      123.07      101.85      5.00 o
  -8   5   2       13.57       14.27      1.76 o
  -7   5   2       59.49       57.57      2.26 o
  -6   5   2      382.56      411.68     12.05 o
  -5   5   2      221.22      208.24      4.23 o
  -4   5   2       42.91       53.64      1.66 o
  -3   5   2      461.85      458.36     15.22 o
  -2   5   2     5030.51     5000.12    163.67 o
  -1   5   2     4857.21     5398.76    157.08 o
   0   5   2     2757.41     3044.65     88.04 o
   1   5   2       90.63       82.08      3.39 o
   2   5   2      248.97      300.01      7.10 o
   3   5   2       33.51       52.54      2.92 o
   4   5   2      294.47      318.82      5.55 o
   5   5   2        0.01        0.42      0.53 o
   6   5   2      674.46      627.54     24.45 o
   7   5   2      739.03      751.52     19.57 o
   8   5   2      119.22       97.44     11.77 o
   9   5   2       79.18       57.59     11.79 o
  10   5   2       62.34       52.88     13.75 o
  11   5   2        0.85        0.22      0.93 o
  12   5   2        2.26        3.47      2.84 o
 -11   6   2       88.15       99.97      9.54 o
 -10   6   2        0.70        1.23      0.77 o
  -9   6   2      218.63      227.49      6.14 o
  -8   6   2      249.83      269.17      7.23 o
  -7   6   2        2.99        5.05      0.64 o
  -6   6   2       37.47       42.88      4.96 o
  -5   6   2      763.74      792.10     23.81 o
  -4   6   2      256.20      269.15     10.32 o
  -3   6   2      472.67      510.90     12.46 o
  -2   6   2        9.70       10.50      2.49 o
  -1   6   2      609.83      721.13     17.57 o
   0   6   2     2285.38     2269.22     52.44 o
   1   6   2     2336.97     2262.69     72.66 o
   2   6   2       52.01       40.37      1.11 o
   3   6   2     1949.45     1911.97     48.89 o
   4   6   2      893.07      951.13     25.23 o
   5   6   2      293.72      313.08      9.71 o
   6   6   2        0.00        0.28      0.37 o
   7   6   2        2.59        2.91      0.53 o
   8   6   2      156.83      141.15      9.14 o
   9   6   2      111.47       91.97      4.41 o
  10   6   2      117.38      109.87      7.84 o
  11   6   2        1.87        1.46      3.57 o
 -11   7   2        0.32        0.36      2.12 o
 -10   7   2        1.51        2.11      2.28 o
  -9   7   2      106.38       80.11     11.38 o
  -8   7   2      442.31      440.44     20.54 o
  -7   7   2      121.50      118.07      8.19 o
  -6   7   2       51.95       51.48      3.61 o
  -5   7   2      175.50      176.70      5.92 o
  -4   7   2       81.49       76.69      2.71 o
  -3   7   2       60.57       58.91      1.37 o
  -2   7   2       11.63       19.92      1.03 o
  -1   7   2       89.17       85.30      1.58 o
   0   7   2      446.39      425.74      8.08 o
   1   7   2       74.62       56.42      2.69 o
   2   7   2       33.64       30.85      1.38 o
   3   7   2       19.29       18.34      0.86 o
   4   7   2      194.71      200.31      5.26 o
   5   7   2        0.00       -1.09      1.09 o
   6   7   2       15.35       19.61      2.34 o
   7   7   2      136.85      114.00      6.98 o
   8   7   2      235.43      216.34      8.54 o
   9   7   2        0.00        0.15      0.55 o
  10   7   2       10.86       13.21      4.23 o
  11   7   2       38.46       58.84     15.72 o
 -11   8   2       10.65       12.97      8.75 o
 -10   8   2        0.21        0.18      2.13 o
  -9   8   2       92.59      106.18     16.37 o
  -8   8   2       27.98       26.99      4.48 o
  -7   8   2        2.80        2.02      1.14 o
  -6   8   2       87.20       97.14      4.01 o
  -5   8   2        0.04       -0.97      0.97 o
  -4   8   2      318.67      329.87      8.54 o
  -3   8   2      934.51     1065.14     27.24 o
  -2   8   2      236.75      208.42      6.85 o
  -1   8   2       12.84       17.06      2.08 o
   0   8   2      319.11      334.12      6.71 o
   1   8   2       69.23       62.33      1.85 o
   2   8   2       11.12       12.72      0.68 o
   3   8   2       17.55       30.37      0.76 o
   4   8   2       47.62       45.38      4.59 o
   5   8   2       72.00       60.19      3.51 o
   6   8   2        3.88        3.55      1.43 o
   7   8   2       11.38        9.80      2.61 o
   8   8   2       83.84       73.86      6.16 o
   9   8   2        1.39       -0.54      2.10 o
  10   8   2        1.34        3.51      2.21 o
  11   8   2        4.01        6.32      5.19 o
 -10   9   2        0.44       -1.55      1.55 o
  -9   9   2        0.01        2.92      1.59 o
  -8   9   2       12.33       14.18      3.11 o
  -7   9   2        0.07        0.07      1.39 o
  -6   9   2       90.29       88.91      4.65 o
  -5   9   2       32.47       38.62      2.49 o
  -4   9   2      240.27      261.28      7.72 o
  -3   9   2      127.56      123.73      3.70 o
  -2   9   2        1.94        1.44      0.40 o
  -1   9   2       46.39       42.19      1.57 o
   0   9   2       63.01       34.23     11.24 o
   1   9   2      644.77      631.22     14.72 o
   2   9   2        9.75        6.10      0.65 o
   3   9   2       27.72       28.38      0.81 o
   4   9   2       39.06       42.38      2.43 o
   5   9   2        1.39        2.28      1.16 o
   6   9   2        0.63        4.34      1.98 o
   7   9   2       38.53       39.61      5.19 o
   8   9   2       18.62       28.53      6.32 o
   9   9   2       33.91       38.77      6.23 o
  10   9   2        0.53        0.49      2.64 o
 -10  10   2        4.63        7.62      8.27 o
  -9  10   2       18.94       20.22      2.49 o
  -8  10   2        1.01        0.57      2.11 o
  -7  10   2       11.73       11.96      1.84 o
  -6  10   2      244.92      257.99     12.12 o
  -5  10   2       16.30       13.70      1.91 o
  -4  10   2      259.87      265.09      7.23 o
  -3  10   2        7.23        6.43      1.19 o
  -2  10   2       12.01       15.46      0.78 o
  -1  10   2       55.47       62.27      1.56 o
   0  10   2      109.86      139.10      3.22 o
   1  10   2       56.93       58.41      2.62 o
   2  10   2       62.29       63.88      1.65 o
   3  10   2        0.19        0.32      0.32 o
   4  10   2       51.55       49.95      4.07 o
   5  10   2        1.92        3.46      1.87 o
   6  10   2      298.78      290.41     13.13 o
   7  10   2        0.28        2.06      2.33 o
   8  10   2       15.23       17.11      4.54 o
   9  10   2       18.18       16.06      3.29 o
  10  10   2       37.49       35.83     13.45 o
  -9  11   2       91.00      103.66     10.15 o
  -8  11   2        2.51        0.89      1.69 o
  -7  11   2       77.20       87.98      6.60 o
  -6  11   2      229.54      215.47      7.63 o
  -5  11   2      559.31      540.98     17.52 o
  -4  11   2      271.53      247.62      7.85 o
  -3  11   2        6.49        8.17      1.60 o
  -2  11   2       37.83       36.24      1.16 o
  -1  11   2      434.26      412.13      8.79 o
   0  11   2      896.98      860.10     29.67 o
   1  11   2      545.44      546.55     13.47 o
   2  11   2      228.22      213.46      8.29 o
   3  11   2      579.47      536.21     12.34 o
   4  11   2      215.84      201.21      7.91 o
   5  11   2       52.67       48.84      3.32 o
   6  11   2       23.35       23.00      3.98 o
   7  11   2       13.48       14.57      3.11 o
   8  11   2       38.60       48.05      3.93 o
   9  11   2        0.27        0.87      1.73 o
  -9  12   2       41.90       64.52     17.35 o
  -8  12   2        1.76        2.33      1.75 o
  -7  12   2       30.64       28.50      4.62 o
  -6  12   2        4.22        5.22      1.75 o
  -5  12   2        0.01        1.77      1.15 o
  -4  12   2       57.28       62.86      3.87 o
  -3  12   2       20.04       21.09      1.92 o
  -2  12   2       94.34       93.79      2.47 o
  -1  12   2        3.17        2.40      0.67 o
   0  12   2       39.57       37.84      1.68 o
   1  12   2       41.32       37.40      1.79 o
   2  12   2      113.42      120.84      3.02 o
   3  12   2       23.03       42.71      6.53 o
   4  12   2      387.13      393.00     14.90 o
   5  12   2        0.99        0.77      1.86 o
   6  12   2       11.03       10.47      2.37 o
   7  12   2        0.04        0.74      1.60 o
   8  12   2        4.69        3.88      2.16 o
   9  12   2       10.70       12.80      5.85 o
  -8  13   2        6.54        3.09      1.92 o
  -7  13   2        2.82        5.03      3.35 o
  -6  13   2        0.51        1.98      1.44 o
  -5  13   2       53.74       63.78      6.94 o
  -4  13   2       39.38       42.26      2.90 o
  -3  13   2       24.92       29.41      4.27 o
  -2  13   2        0.13        0.29      0.59 o
  -1  13   2        3.41        4.35      0.92 o
   0  13   2       14.71       11.22      1.05 o
   1  13   2        2.67        2.32      0.90 o
   2  13   2       46.26       46.53      1.98 o
   3  13   2      162.73      169.60      6.66 o
   4  13   2       12.57       16.58      2.57 o
   5  13   2      282.23      303.51     11.78 o
   6  13   2        6.63        6.98      2.31 o
   7  13   2        3.91        2.46      2.67 o
   8  13   2       12.30       11.00     10.94 o
  -7  14   2       17.13       18.09      3.20 o
  -6  14   2        0.04        0.59      2.61 o
  -5  14   2        4.74        3.55      1.43 o
  -4  14   2       25.20       21.62      2.23 o
  -3  14   2       46.48       55.64      3.96 o
  -2  14   2        0.08       -0.01      0.41 o
  -1  14   2       67.23       64.16      2.29 o
   0  14   2       16.67       24.09      1.45 o
   1  14   2        0.70        2.30      1.20 o
   2  14   2        9.99       12.53      1.11 o
   3  14   2       33.53       29.29      3.42 o
   4  14   2      218.98      257.79     12.18 o
   5  14   2      181.76      191.11     12.57 o
   6  14   2        1.78        2.29      3.85 o
   7  14   2        1.74        0.81      2.76 o
  -6  15   2       16.25       10.57      3.13 o
  -5  15   2       22.85       22.27      3.83 o
  -4  15   2       12.25        8.60      3.60 o
  -3  15   2       10.05        8.25      2.14 o
  -2  15   2       53.60       58.79      3.95 o
  -1  15   2        3.12        5.10      1.01 o
   0  15   2        5.24        5.85      1.02 o
   1  15   2       21.04       20.08      1.80 o
   2  15   2       15.14       14.04      3.54 o
   3  15   2       33.78       51.79      8.31 o
   4  15   2       37.70       40.74      3.79 o
   5  15   2        0.01       -0.52      1.52 o
   6  15   2       55.82       59.95      6.21 o
  -4  16   2        1.32        0.97      1.52 o
  -3  16   2       35.86       47.64      5.31 o
  -2  16   2       30.61       31.85      4.40 o
  -1  16   2       76.48       90.64      5.23 o
   0  16   2        0.03        0.27      1.36 o
   1  16   2        7.62        8.98      1.83 o
   2  16   2        1.96       -0.77      1.77 o
   3  16   2       39.00       40.90      3.66 o
   4  16   2      152.06      168.20     13.97 o
  -1  17   2       21.37       22.52      3.39 o
   0  17   2        1.52       -4.21      4.21 o
   1  17   2        5.95        7.35      2.18 o
 -12   1   3        1.90        3.20      1.36 o
 -11   1   3       13.47        9.30      2.56 o
 -10   1   3       86.58       87.30      4.61 o
  -9   1   3       66.09       60.40      2.54 o
  -8   1   3       37.84       32.33      1.64 o
  -7   1   3      272.78      273.83      6.96 o
  -6   1   3       71.35       62.42      1.70 o
  -5   1   3       33.64       25.29      1.25 o
  -4   1   3     1124.27     1310.11     29.92 o
  -3   1   3      464.61      499.59      8.26 o
  -2   1   3      110.60      100.06      1.41 o
  -1   1   3     1760.84     1770.13     55.88 o
   0   1   3     4291.14     4491.84    168.01 o
   1   1   3    13427.76    15085.53    943.16 o
   2   1   3     3502.92     3647.77    128.07 o
   3   1   3      601.63      626.88     13.55 o
   4   1   3     1124.84     1156.63     28.96 o
   5   1   3      380.26      389.06      8.97 o
   6   1   3      320.72      354.77      8.24 o
   7   1   3        6.13        7.07      1.37 o
   8   1   3      221.95      239.38      8.47 o
   9   1   3       98.77       85.09      4.18 o
  10   1   3       18.99       16.00      1.97 o
  11   1   3       91.65      103.64      4.69 o
  12   1   3       21.99       26.06      3.42 o
 -12   2   3       61.07       72.11      4.75 o
 -11   2   3        0.80        1.64      1.29 o
 -10   2   3        2.32        1.59      1.16 o
  -9   2   3        5.71        6.98      1.43 o
  -8   2   3      175.85      164.09      8.18 o
  -7   2   3       74.06       89.57      3.10 o
  -6   2   3        0.11       -0.46      0.49 o
  -5   2   3      380.68      354.02      7.52 o
  -4   2   3      209.80      206.86      3.99 o
  -3   2   3        0.10        1.32      0.30 o
  -2   2   3      217.00      214.77      3.95 o
  -1   2   3       59.07       82.88      1.73 o
   0   2   3    12398.75    14824.85   1062.05 o
   1   2   3       45.05       34.21      0.84 o
   2   2   3      395.81      389.60      7.19 o
   3   2   3     3406.21     3484.67    122.71 o
   4   2   3     1261.36     1418.09     38.60 o
   5   2   3      128.39      117.39      2.93 o
   6   2   3        1.14        1.20      0.52 o
   7   2   3      168.49      148.10      4.63 o
   8   2   3      231.30      217.30      6.50 o
   9   2   3        8.68       10.40      2.11 o
  10   2   3        0.06        0.43      1.11 o
  11   2   3        6.01        6.72      1.42 o
  12   2   3       52.79       57.57      3.90 o
 -12   3   3        4.27        5.79      1.40 o
 -11   3   3        7.94        5.02      2.48 o
 -10   3   3        0.01        0.50      1.00 o
  -9   3   3      139.61      123.09      4.44 o
  -8   3   3      702.41      707.67     21.10 o
  -7   3   3       27.96       21.66      1.97 o
  -6   3   3       68.21       66.05      2.51 o
  -5   3   3      612.47      648.69     18.04 o
  -4   3   3      180.32      165.61      3.93 o
  -3   3   3        8.59        5.23      0.44 o
  -2   3   3      235.59      254.10      4.29 o
  -1   3   3     6397.41     7543.06    285.13 o
   0   3   3     9548.93    10887.77    596.51 o
   1   3   3      415.52      367.40      6.56 o
   2   3   3     2873.57     3010.99     99.82 o
   3   3   3      691.12      641.71     14.23 o
   4   3   3        1.91        1.49      0.50 o
   5   3   3      176.79      160.60      3.50 o
   6   3   3        1.67        4.42      0.65 o
   7   3   3       28.24       28.30      1.88 o
   8   3   3       86.17       97.83      4.19 o
   9   3   3       30.92       31.72      2.04 o
  10   3   3        2.51        1.23      1.08 o
  11   3   3       15.46       18.44      2.18 o
  12   3   3       92.70      101.07      7.02 o
 -12   4   3        0.97       -0.66      2.14 o
 -11   4   3        9.19        8.11      2.14 o
 -10   4   3        0.54        0.25      1.27 o
  -9   4   3       22.54       22.56      2.28 o
  -8   4   3      141.09      211.43    108.29 o
  -7   4   3      143.45      126.25      8.93 o
  -6   4   3      144.16      145.28      4.83 o
  -5   4   3        8.59        8.96      0.81 o
  -4   4   3      161.39      141.04      2.70 o
  -3   4   3      913.28      844.93     15.66 o
  -2   4   3      411.37      376.44      5.82 o
  -1   4   3     2072.68     2072.36     48.79 o
   0   4   3       56.31       81.19      3.32 o
   1   4   3      903.16      867.10     35.31 o
   2   4   3      147.26      154.90      8.35 o
   3   4   3      362.23      405.11      9.41 o
   4   4   3        7.36        9.93      2.70 o
   5   4   3       25.18       15.25      3.60 o
   6   4   3       48.36       41.43      4.51 o
   7   4   3       10.13       13.24      1.03 o
   8   4   3       25.26       44.14     17.61 o
   9   4   3      186.50      183.73      6.18 o
  10   4   3        0.80        0.48      1.22 o
  11   4   3      108.02      130.48      6.30 o
  12   4   3        0.63        1.16      1.27 o
 -12   5   3        4.89        5.03      3.89 o
 -11   5   3        2.64        2.02      1.61 o
 -10   5   3      177.02      133.24     33.98 o
  -9   5   3      109.84      100.96     18.00 o
  -8   5   3      404.94      423.23     13.48 o
  -7   5   3      100.15      101.27      2.62 o
  -6   5   3        1.63        2.50      0.53 o
  -5   5   3      151.14      153.33      3.12 o
  -4   5   3       36.48       24.50      0.80 o
  -3   5   3        1.18        0.36      0.33 o
  -2   5   3      978.02     1067.52     21.93 o
  -1   5   3     2317.47     2632.87     69.44 o
   0   5   3       32.82       44.13      2.22 o
   1   5   3      755.19      768.58     15.94 o
   2   5   3      101.21      130.17      2.90 o
   3   5   3        0.60        4.31      1.57 o
   4   5   3      528.00      416.87    108.52 o
   5   5   3      472.49      441.44     67.78 o
   6   5   3      450.31      287.40     76.87 o
   7   5   3      220.78      191.72      9.91 o
   8   5   3       60.78       47.09     16.45 o
   9   5   3        0.27        0.19      0.50 o
  10   5   3        1.03       -0.83      0.83 o
  11   5   3       31.11       25.89      8.08 o
  12   5   3        7.71        7.38      3.08 o
 -11   6   3       10.33       14.93      3.74 o
 -10   6   3        0.25        0.38      0.65 o
  -9   6   3       82.73       66.08     10.10 o
  -8   6   3      394.60      371.51     10.52 o
  -7   6   3       64.94       61.64      1.94 o
  -6   6   3      303.57      286.06      8.03 o
  -5   6   3        0.95        0.74      0.40 o
  -4   6   3      105.33      102.64      2.01 o
  -3   6   3       67.02       68.81      1.85 o
  -2   6   3       72.86       61.28      1.30 o
  -1   6   3     2194.77     2440.78     58.41 o
   0   6   3      516.16      537.06     10.13 o
   1   6   3       11.26       15.76      0.77 o
   2   6   3      605.64      597.93     26.40 o
   3   6   3      204.63      214.25      4.90 o
   4   6   3       41.04       40.98      1.57 o
   5   6   3      148.51      141.50      4.88 o
   6   6   3        1.27        1.84      0.40 o
   7   6   3       24.96       31.10      1.32 o
   8   6   3        0.00        7.83      9.23 o
   9   6   3       56.92       62.34      7.16 o
  10   6   3        5.13        5.39      1.37 o
  11   6   3        1.51        0.79      2.79 o
 -11   7   3        2.11        2.93      3.30 o
 -10   7   3       14.91       15.82      4.62 o
  -9   7   3        3.18        2.10      0.68 o
  -8   7   3       96.02       93.78      3.70 o
  -7   7   3      107.96      106.01     14.00 o
  -6   7   3      440.10      371.47     20.25 o
  -5   7   3      534.59      539.56     22.85 o
  -4   7   3      239.77      226.03      3.88 o
  -3   7   3        0.54        0.05      0.42 o
  -2   7   3      274.22      300.26      9.58 o
  -1   7   3      410.98      385.45      6.47 o
   0   7   3       21.92       15.60      1.66 o
   1   7   3      146.34      127.76      2.84 o
   2   7   3      152.61      129.62      2.68 o
   3   7   3      373.33      347.62      6.90 o
   4   7   3       79.09       89.90      2.57 o
   5   7   3      561.93      540.14     20.29 o
   6   7   3       82.05       75.73      1.91 o
   7   7   3      116.24      112.83      9.22 o
   8   7   3       45.96       55.93      2.15 o
   9   7   3       23.65       19.87      1.89 o
  10   7   3       18.11       27.77      3.73 o
  11   7   3        6.59        6.95      3.48 o
 -11   8   3        2.66        3.33      2.91 o
 -10   8   3        3.93       26.56     15.72 o
  -9   8   3       23.21       15.19     14.10 o
  -8   8   3       34.14       30.06      5.94 o
  -7   8   3      101.77       75.79     12.47 o
  -6   8   3       84.46       79.26      4.45 o
  -5   8   3     1818.98     1826.55     67.44 o
  -4   8   3      172.28      186.13      6.51 o
  -3   8   3        1.50        1.88      0.40 o
  -2   8   3        0.12        1.23      0.58 o
  -1   8   3       46.65       56.22      1.61 o
   0   8   3      415.86      443.88      8.49 o
   1   8   3        9.97       12.87      1.05 o
   2   8   3       38.39       35.74      1.15 o
   3   8   3      102.90      106.57      3.29 o
   4   8   3       46.18       53.06      1.50 o
   5   8   3      369.43      360.72      6.89 o
   6   8   3        7.89        7.14      1.96 o
   7   8   3       91.18       75.42      5.02 o
   8   8   3      141.11      185.63     12.26 o
   9   8   3        7.16        7.33      3.13 o
  10   8   3        0.70       -1.59      2.47 o
  11   8   3       43.70       47.26      6.67 o
 -10   9   3       57.33       62.85      8.93 o
  -9   9   3       15.92       12.77      1.92 o
  -8   9   3        5.00        3.66      1.89 o
  -7   9   3       47.56       33.76      6.18 o
  -6   9   3      152.32      172.46     13.81 o
  -5   9   3      384.74      366.67     19.05 o
  -4   9   3        0.04        0.27      0.54 o
  -3   9   3      648.81      645.31     16.07 o
  -2   9   3        6.04        9.17      0.70 o
  -1   9   3       66.54       79.04      2.24 o
   0   9   3        1.10        1.60      0.63 o
   1   9   3        2.60        3.29      0.69 o
   2   9   3        0.53        0.63      0.49 o
   3   9   3      257.13      238.64      6.36 o
   4   9   3        1.78        0.54      0.50 o
   5   9   3       62.19       67.40      4.13 o
   6   9   3       57.24       65.00      4.40 o
   7   9   3        5.42        5.58      2.23 o
   8   9   3       34.95       41.34      7.46 o
   9   9   3       33.78       41.80      4.34 o
  10   9   3        9.17        7.72      3.53 o
 -10  10   3        2.54        1.01      2.69 o
  -9  10   3        0.92        2.71      2.92 o
  -8  10   3        0.00        2.66      1.42 o
  -7  10   3        3.13        0.29      1.29 o
  -6  10   3      147.32      183.52     40.47 o
  -5  10   3       12.56       13.18      3.93 o
  -4  10   3        8.82       12.80      1.48 o
  -3  10   3      241.12      257.46      4.63 o
  -2  10   3      125.16      120.15      4.50 o
  -1  10   3      197.92      190.97      4.23 o
   0  10   3       81.21       84.88      2.44 o
   1  10   3       43.44       35.75      1.67 o
   2  10   3       54.13       50.11      2.69 o
   3  10   3      275.63      276.06      6.91 o
   4  10   3      268.08      273.07      8.93 o
   5  10   3       47.94       42.13      3.23 o
   6  10   3        2.78       18.20     17.16 o
   7  10   3      160.26      180.75     16.21 o
   8  10   3       60.16       57.65      5.61 o
   9  10   3        8.22        6.45      2.90 o
  10  10   3        9.47        7.19      3.76 o
  -9  11   3        0.01        0.37      3.14 o
  -8  11   3       44.41       39.53      2.85 o
  -7  11   3        6.80        3.37      3.14 o
  -6  11   3       47.13       82.50     34.96 o
  -5  11   3       53.38       54.17      3.01 o
  -4  11   3       11.87       11.12      1.75 o
  -3  11   3       35.29       37.34      1.12 o
  -2  11   3        7.58       10.23      0.83 o
  -1  11   3       12.11       14.19      1.07 o
   0  11   3       57.58       50.69      1.79 o
   1  11   3      120.83      107.80      4.12 o
   2  11   3       33.44       28.38      1.56 o
   3  11   3      625.73      607.39     13.48 o
   4  11   3       66.77       70.06      3.60 o
   5  11   3        0.01        0.56      1.25 o
   6  11   3       13.52       13.38      3.36 o
   7  11   3       58.24       58.91      4.09 o
   8  11   3       34.73       35.94      3.77 o
   9  11   3       15.39        4.20      2.68 o
  -8  12   3        1.12        3.26      3.61 o
  -7  12   3       47.75       54.13      5.39 o
  -6  12   3       14.73       18.47      2.72 o
  -5  12   3        3.51        3.96      1.26 o
  -4  12   3        1.00        0.27      0.95 o
  -3  12   3        0.16        0.11      0.32 o
  -2  12   3      261.24      249.03      5.78 o
  -1  12   3       19.21       18.07      1.42 o
   0  12   3       27.53       24.97      1.52 o
   1  12   3       92.26       93.89      2.95 o
   2  12   3      393.19      396.01     12.43 o
   3  12   3      111.90      103.12      2.88 o
   4  12   3       38.98       54.06     15.35 o
   5  12   3       19.70       20.38      2.38 o
   6  12   3        0.50        1.31      1.56 o
   7  12   3        0.21       -0.50      1.39 o
   8  12   3        1.52        0.08      1.96 o
  -8  13   3        0.06       -0.32      3.57 o
  -7  13   3       14.42        6.76      8.75 o
  -6  13   3       63.86       71.42      4.35 o
  -5  13   3       35.78       41.15      5.76 o
  -4  13   3       17.80       17.80      2.26 o
  -3  13   3        4.67        3.43      1.34 o
  -2  13   3        1.06        1.08      0.83 o
  -1  13   3        8.08        9.84      1.11 o
   0  13   3        0.05       -0.85      0.89 o
   1  13   3      120.58      109.96      2.99 o
   2  13   3      235.24      235.89      6.94 o
   3  13   3       55.35       45.01      3.95 o
   4  13   3        8.13        6.03      2.11 o
   5  13   3       83.48      131.17     35.22 o
   6  13   3       19.89       14.57      3.74 o
   7  13   3       10.95        8.87      4.42 o
   8  13   3       31.99       29.63      6.23 o
  -7  14   3        6.41        7.94      9.24 o
  -6  14   3        1.17        1.70      1.78 o
  -5  14   3        9.79        7.60      2.79 o
  -4  14   3        0.08       -0.90      1.09 o
  -3  14   3        8.64        3.56      1.96 o
  -2  14   3        4.72        3.80      0.77 o
  -1  14   3        0.05        0.83      0.90 o
   0  14   3        0.83        1.09      1.06 o
   1  14   3       40.79       47.62      2.10 o
   2  14   3       29.33       25.45      2.36 o
   3  14   3       28.82       33.59      2.89 o
   4  14   3        0.08        0.10      1.15 o
   5  14   3        6.53       20.59     18.34 o
   6  14   3       11.59        5.37      4.78 o
   7  14   3       15.62        9.54      7.21 o
  -5  15   3        0.22       -0.47      1.18 o
  -4  15   3        0.09        2.12      1.64 o
  -3  15   3       32.20       30.34      2.72 o
  -2  15   3        2.88        2.79      1.56 o
  -1  15   3        3.72        2.41      1.14 o
   0  15   3       17.34       21.83      1.84 o
   1  15   3        9.04        7.19      1.02 o
   2  15   3        1.23        1.94      1.41 o
   3  15   3       48.39       54.71      5.07 o
   4  15   3       76.59       87.65      5.89 o
   5  15   3       14.95        4.24      3.02 o
  -4  16   3       24.45       13.94      3.79 o
  -3  16   3       52.75       54.38      5.42 o
  -2  16   3       19.13       23.14      3.44 o
  -1  16   3       21.91       29.14      3.45 o
   0  16   3        0.36        0.51      1.08 o
   1  16   3        5.08        3.72      1.68 o
   2  16   3       12.97       17.22      3.19 o
   3  16   3       47.90       52.50      3.82 o
   4  16   3        9.04        8.65      3.05 o
 -12   0   4        9.53        8.80      2.75 o
 -11   0   4       83.29       87.59      5.33 o
 -10   0   4      114.06      147.07      8.43 o
  -9   0   4        5.04        1.30      1.13 o
  -8   0   4       83.93      104.12      8.27 o
  -7   0   4        0.42        0.98      1.38 o
  -6   0   4       21.87       15.99      1.95 o
  -5   0   4     4355.27     4930.82    290.10 o
  -4   0   4      593.39      601.51     17.65 o
  -3   0   4      187.34      167.76      3.17 o
  -2   0   4      698.83      740.20     21.81 o
  -1   0   4    12308.45    14286.89   1255.31 o
   0   0   4     2092.83     1853.78     73.93 o
   1   0   4     6786.26     7811.04    528.18 o
   2   0   4       16.18       16.59      1.54 o
   3   0   4      167.55      178.60      4.93 o
   4   0   4     5779.57     6445.50    420.91 o
   5   0   4     1697.34     1863.75     80.63 o
   6   0   4      275.52      256.11     11.59 o
   7   0   4      514.05      501.75     20.28 o
   8   0   4      813.04      798.59     34.66 o
   9   0   4       71.54       60.17      4.94 o
  10   0   4       53.84       56.85      6.13 o
  11   0   4        9.96        6.86      3.38 o
  12   0   4       34.99       33.39      4.62 o
 -12   1   4       10.25       10.31      1.63 o
 -11   1   4        6.50        5.31      1.35 o
 -10   1   4      117.39      115.79      4.26 o
  -9   1   4        0.25        1.03      0.77 o
  -8   1   4        4.30        3.24      0.80 o
  -7   1   4      102.75       94.88      2.46 o
  -6   1   4      262.05      288.32      6.52 o
  -5   1   4       57.57       82.17     14.83 o
  -4   1   4      727.41      651.97     14.36 o
  -3   1   4      423.09      394.57      6.49 o
  -2   1   4     2003.72     1962.42     53.04 o
  -1   1   4        4.86        6.66      0.52 o
   0   1   4      169.93      187.12      3.54 o
   1   1   4       84.78       86.64      4.68 o
   2   1   4      244.19      247.19      4.74 o
   3   1   4        0.03        2.79      0.52 o
   4   1   4      428.87      415.31      9.19 o
   5   1   4      302.57      293.04      6.73 o
   6   1   4      111.36      107.86      3.13 o
   7   1   4      569.98      559.91     16.37 o
   8   1   4      380.44      370.57     11.43 o
   9   1   4       68.12       71.82      3.65 o
  10   1   4       76.92       80.67      4.10 o
  11   1   4        6.06        5.28      1.77 o
  12   1   4        6.45        8.11      2.39 o
 -12   2   4        0.01       -1.46      2.27 o
 -11   2   4       17.54       13.91      2.50 o
 -10   2   4       63.27       60.07      2.73 o
  -9   2   4      300.16      280.63      7.70 o
  -8   2   4      130.25      123.34      3.49 o
  -7   2   4        0.07        0.08      0.52 o
  -6   2   4        6.24        9.77      0.91 o
  -5   2   4      535.23      559.24     11.43 o
  -4   2   4      789.23      848.03     15.81 o
  -3   2   4      313.05      281.45      5.48 o
  -2   2   4     1371.24     1327.39     29.92 o
  -1   2   4     1550.19     1544.17     41.41 o
   0   2   4     1647.79     1676.13     52.32 o
   1   2   4      681.35      690.27     14.93 o
   2   2   4     1517.32     1423.12     37.15 o
   3   2   4     3039.16     3302.22    116.08 o
   4   2   4       41.63       27.20      1.13 o
   5   2   4       42.04       37.39      1.45 o
   6   2   4      117.32      111.25      3.37 o
   7   2   4       40.59       45.04      1.95 o
   8   2   4      718.52      675.43     27.33 o
   9   2   4      119.30      125.80      5.39 o
  10   2   4        0.35        0.58      1.13 o
  11   2   4       37.84       40.52      2.88 o
  12   2   4       16.53       19.07      2.26 o
 -12   3   4        2.36        2.63      1.34 o
 -11   3   4        1.91        1.76      0.91 o
 -10   3   4       62.64       57.40      2.98 o
  -9   3   4       49.18       33.06      1.94 o
  -8   3   4       29.09       36.84     11.88 o
  -7   3   4        7.83        6.72      1.03 o
  -6   3   4       49.12       51.19      2.37 o
  -5   3   4       85.36      102.69      2.52 o
  -4   3   4      123.25      117.00      1.90 o
  -3   3   4      218.29      206.99      4.19 o
  -2   3   4      406.17      350.36     10.69 o
  -1   3   4     2217.59     2509.33    130.28 o
   0   3   4     4177.86     4317.71    190.77 o
   1   3   4      733.26      873.42     20.37 o
   2   3   4     1556.13     1602.82     43.72 o
   3   3   4      350.71      385.53      8.24 o
   4   3   4      290.59      310.97      6.66 o
   5   3   4       50.46       46.53      1.82 o
   6   3   4      148.96      151.81      4.19 o
   7   3   4       36.77       34.79      1.67 o
   8   3   4      198.72      204.34      6.73 o
   9   3   4        1.15        0.38      0.92 o
  10   3   4       16.00       20.30      1.92 o
  11   3   4        2.78        2.46      1.60 o
  12   3   4        1.72        1.48      1.38 o
 -12   4   4       69.02       81.47      6.63 o
 -11   4   4       50.25       52.06      3.06 o
 -10   4   4        0.65        1.70      1.21 o
  -9   4   4       47.70       53.27      3.72 o
  -8   4   4        9.65       12.42      2.86 o
  -7   4   4      615.62      623.13     16.02 o
  -6   4   4      109.38      106.09      3.50 o
  -5   4   4       10.65       12.52      0.95 o
  -4   4   4        1.15        1.56      0.25 o
  -3   4   4      248.28      204.92      4.37 o
  -2   4   4      446.09      445.43      8.80 o
  -1   4   4      773.40      798.34     16.11 o
   0   4   4     2620.46     2900.41     93.19 o
   1   4   4     1389.97     1388.13     42.56 o
   2   4   4        0.48        4.88      2.06 o
   3   4   4       72.68       65.32      2.00 o
   4   4   4      354.07      349.08      7.45 o
   5   4   4       17.73       26.71      1.22 o
   6   4   4       69.37       79.79      2.65 o
   7   4   4      467.13      490.72     15.59 o
   8   4   4      187.31      178.42      5.34 o
   9   4   4       99.87       94.58      3.75 o
  10   4   4       12.53       17.93      2.19 o
  11   4   4       12.29       14.51      2.55 o
  12   4   4       13.49       10.67      2.64 o
 -11   5   4        3.83        3.26      1.26 o
 -10   5   4       16.03       30.17     14.54 o
  -9   5   4        8.41       20.74      7.81 o
  -8   5   4      114.63      102.82      4.08 o
  -7   5   4       66.36       70.04      2.67 o
  -6   5   4      556.06      523.57     20.98 o
  -5   5   4      168.92      182.19      3.59 o
  -4   5   4      417.17      420.97      7.53 o
  -3   5   4      389.33      397.11      7.38 o
  -2   5   4        4.00        0.86      0.28 o
  -1   5   4      292.90      302.03      5.64 o
   0   5   4      652.72      645.04     19.66 o
   1   5   4        0.00        0.25      0.46 o
   3   5   4      387.01      354.13      9.83 o
   4   5   4        1.88        6.61      1.04 o
   5   5   4       15.73       16.96      3.29 o
   6   5   4       46.32       26.53      9.47 o
   7   5   4      305.58      239.91     45.47 o
   8   5   4      138.69      113.39     12.08 o
   9   5   4        5.03        7.50      1.33 o
  10   5   4       58.23       54.48      2.56 o
  11   5   4       49.31       60.80      3.10 o
 -11   6   4       14.24       13.31      2.90 o
 -10   6   4       38.89       37.52      4.53 o
  -9   6   4      265.32      282.15     10.20 o
  -8   6   4       97.09       90.86      3.12 o
  -7   6   4      144.36      135.30      4.63 o
  -6   6   4      299.21      297.59      6.04 o
  -5   6   4       65.54       68.57      1.55 o
  -4   6   4      185.87      175.56      3.48 o
  -3   6   4     2082.22     2018.71     51.70 o
  -2   6   4      376.20      379.25      6.73 o
  -1   6   4     1388.11     1286.47     30.85 o
   0   6   4      337.59      307.57      5.91 o
   1   6   4      131.69      157.82      2.95 o
   2   6   4      158.97      140.42      3.12 o
   3   6   4       13.50       20.14      1.85 o
   4   6   4       71.62       89.64      2.96 o
   5   6   4       98.81       92.27     15.36 o
   6   6   4      138.53      125.22      8.38 o
   7   6   4       31.73       40.48      1.71 o
   8   6   4      195.49      171.37      5.72 o
   9   6   4       32.20       29.80      3.94 o
  10   6   4      117.81      111.97      5.87 o
  11   6   4       15.67       16.23      3.40 o
 -11   7   4       14.93       16.64      3.76 o
 -10   7   4        6.99        4.98      4.75 o
  -9   7   4        3.53        3.58      0.91 o
  -8   7   4       37.41       38.82      1.40 o
  -7   7   4       28.92       28.85      3.66 o
  -6   7   4       71.21       69.42      1.79 o
  -5   7   4       47.60       46.65      1.33 o
  -4   7   4      345.26      325.69      6.33 o
  -3   7   4       92.58       97.45      1.86 o
  -2   7   4      303.36      280.95      4.92 o
  -1   7   4      478.56      535.88     23.74 o
   0   7   4      631.73      626.73     13.79 o
   1   7   4      231.88      225.20      5.50 o
   2   7   4        7.70       10.98      0.81 o
   3   7   4      832.90      891.54     23.03 o
   4   7   4      125.93      122.88      3.41 o
   5   7   4       21.95       24.80      1.83 o
   6   7   4        7.71        5.66      1.00 o
   7   7   4       58.83       47.24      3.66 o
   8   7   4        1.53        2.14      0.87 o
   9   7   4        0.09       -0.27      0.58 o
  10   7   4        3.93        3.22      2.87 o
  11   7   4       31.04       46.24      5.22 o
 -11   8   4        0.09       -0.06      2.16 o
 -10   8   4       70.64      100.48     10.30 o
  -9   8   4       61.65       63.74     11.14 o
  -8   8   4       85.41       80.98      7.86 o
  -7   8   4       82.26       89.20      4.07 o
  -6   8   4      527.15      529.38     15.43 o
  -5   8   4      607.91      593.94     18.46 o
  -4   8   4       38.90       34.62      1.23 o
  -3   8   4        5.96        5.93      0.70 o
  -2   8   4      163.99      136.98      3.49 o
  -1   8   4      184.36      160.32     15.09 o
   0   8   4        6.37        7.57      0.77 o
   1   8   4        1.51        1.16      0.49 o
   2   8   4      118.17      135.01      2.78 o
   3   8   4       12.44       13.40      0.96 o
   4   8   4       20.55       19.97      1.28 o
   5   8   4       89.86      101.21      2.82 o
   6   8   4      148.12      160.67      6.04 o
   7   8   4       34.37       30.13      3.43 o
   8   8   4       89.64      105.31      7.92 o
   9   8   4        3.62        9.18      2.97 o
  10   8   4       16.29       19.80      3.51 o
 -10   9   4       35.14       45.95     10.45 o
  -9   9   4      108.76      116.60     11.12 o
  -8   9   4        1.26        1.73      1.33 o
  -7   9   4       35.98       35.22      2.59 o
  -6   9   4       52.28       56.14      3.42 o
  -5   9   4      398.71      374.41     16.70 o
  -4   9   4       10.46       10.29      0.65 o
  -3   9   4       72.65       71.22      3.32 o
  -2   9   4       26.29       35.68      1.83 o
  -1   9   4        7.53       14.53      0.86 o
   0   9   4       20.83       20.52      1.04 o
   1   9   4        1.57        4.67      0.80 o
   2   9   4       64.51       58.11      2.21 o
   3   9   4        8.98        5.10      0.70 o
   4   9   4      430.19      435.18      8.72 o
   5   9   4        0.37        0.34      0.38 o
   6   9   4        6.90        3.35      0.80 o
   7   9   4        8.74       13.85      2.94 o
   8   9   4        7.98        8.50      2.85 o
   9   9   4        9.74        8.21      3.59 o
  10   9   4       16.36       17.29      3.49 o
 -10  10   4        7.03       29.25      9.96 o
  -9  10   4        8.55        5.00      4.12 o
  -8  10   4       41.71       51.62      8.20 o
  -7  10   4       38.26       43.87      3.58 o
  -6  10   4       23.50       27.32      3.86 o
  -5  10   4      123.15      121.11      4.64 o
  -4  10   4        9.36        4.22      1.27 o
  -3  10   4        4.78        6.83      0.80 o
  -2  10   4      110.51       95.44      2.58 o
  -1  10   4      279.48      291.74      8.16 o
   0  10   4       51.88       50.95      2.02 o
   1  10   4      242.26      228.16      6.10 o
   2  10   4      433.95      467.58     10.48 o
   3  10   4      184.71      186.37      4.66 o
   4  10   4       78.11       83.64      2.20 o
   5  10   4       16.78       14.51      2.17 o
   6  10   4        1.02       -1.22      1.56 o
   7  10   4       15.02       13.68      3.66 o
   8  10   4        0.00        0.87      2.38 o
   9  10   4       18.17       18.99      4.44 o
  -9  11   4       45.86       48.35      5.56 o
  -8  11   4       18.21       20.29      5.76 o
  -7  11   4        0.92        1.35      1.26 o
  -6  11   4        0.29        0.54      1.22 o
  -5  11   4       14.27       15.56      1.38 o
  -4  11   4       91.59      103.26      5.34 o
  -3  11   4       29.34       35.03      1.23 o
  -2  11   4      117.27      109.79      4.28 o
  -1  11   4        9.71       12.07      1.15 o
   0  11   4       62.43       58.43      2.47 o
   1  11   4      135.87      135.47      3.55 o
   2  11   4      575.93      597.71     14.34 o
   3  11   4      779.56      769.05     22.76 o
   4  11   4      101.56      107.00      5.19 o
   5  11   4       79.30       86.29      4.72 o
   6  11   4        0.00        2.23      1.88 o
   7  11   4       21.66       21.09      3.00 o
   8  11   4       30.04       30.02      8.93 o
   9  11   4       12.82       13.56      3.35 o
  -8  12   4       22.90       27.62      4.18 o
  -7  12   4        1.70        2.14      2.44 o
  -6  12   4        0.02        0.70      0.93 o
  -5  12   4       44.56       43.15      3.75 o
  -4  12   4       20.83       20.42      1.95 o
  -3  12   4       21.05       15.96      1.80 o
  -2  12   4        6.33        6.92      1.16 o
  -1  12   4       35.63       35.47      1.93 o
   0  12   4       50.03       48.79      2.25 o
   1  12   4       89.23       93.75      3.14 o
   2  12   4       68.62       72.92      2.91 o
   3  12   4       71.71       77.64      2.65 o
   4  12   4        9.86        6.93      0.49 o
   5  12   4       26.93       30.26      2.98 o
   6  12   4        0.68       -0.10      1.45 o
   7  12   4       31.06       29.60      5.99 o
   8  12   4        0.14        1.17      1.83 o
  -7  13   4       18.24       23.41      3.81 o
  -6  13   4        0.01       -0.13      1.44 o
  -5  13   4       20.53       21.81      2.99 o
  -4  13   4       34.13       31.26      2.42 o
  -3  13   4        3.91        2.21      0.69 o
  -2  13   4      279.74      270.24      7.47 o
  -1  13   4       79.49       75.90      3.64 o
   0  13   4       10.80       11.30      1.61 o
   1  13   4       56.18       55.20      2.63 o
   2  13   4        0.00        0.53      0.61 o
   3  13   4       46.98       44.98      2.36 o
   4  13   4        4.39        9.06      2.35 o
   5  13   4        0.43       -0.86      1.78 o
   6  13   4        9.96        7.91      2.47 o
   7  13   4        0.09        0.07      1.83 o
  -6  14   4        1.41        0.45      2.04 o
  -5  14   4        4.93        3.53      1.71 o
  -4  14   4        6.24        3.34      2.01 o
  -3  14   4        7.35        6.10      1.79 o
  -2  14   4        1.16        0.57      0.64 o
  -1  14   4       82.62       79.90      3.14 o
   0  14   4       13.34       13.69      1.89 o
   1  14   4       45.91       49.83      2.48 o
   2  14   4       19.06       20.15      1.56 o
   3  14   4        3.58        3.16      1.55 o
   4  14   4       41.85       39.72      3.96 o
   5  14   4        0.46       -0.30      1.59 o
   6  14   4        1.74        1.29      2.21 o
  -5  15   4        2.80        0.00      2.08 o
  -4  15   4        0.14       -0.50      1.32 o
  -3  15   4        1.40        1.76      1.65 o
  -2  15   4       10.89       10.45      2.54 o
  -1  15   4        1.32        0.56      0.86 o
   0  15   4        0.31        1.14      0.85 o
   1  15   4        2.08        1.36      0.90 o
   2  15   4       14.13       12.63      2.19 o
   3  15   4       37.20       36.79      3.92 o
   4  15   4       58.51       72.64      5.57 o
   5  15   4        9.99        3.11      2.09 o
  -3  16   4        6.19        6.04      6.24 o
  -2  16   4       50.99       55.23      7.70 o
  -1  16   4       41.01       35.74      9.24 o
   0  16   4       65.28       71.25      3.20 o
   1  16   4       10.31        5.52      1.79 o
   2  16   4       41.17       49.30      5.11 o
   3  16   4        4.69        3.93      1.92 o
 -12   1   5        0.24        0.61      1.19 o
 -11   1   5        1.64        2.76      1.19 o
 -10   1   5        0.56        0.58      0.85 o
  -9   1   5      155.46      155.91      4.75 o
  -8   1   5      200.39      167.82      4.39 o
  -7   1   5        2.79       -0.20      0.69 o
  -6   1   5      116.82      133.24      3.14 o
  -5   1   5      617.87      638.02     14.75 o
  -4   1   5      321.05      357.54      5.79 o
  -3   1   5       59.37       39.26      1.52 o
  -1   1   5      253.57      252.86     11.51 o
   0   1   5     3085.24     3120.32    107.77 o
   1   1   5      224.18      256.62      5.35 o
   2   1   5      191.97      194.23      4.21 o
   3   1   5      518.91      456.92     10.33 o
   4   1   5       65.87       72.47      2.26 o
   5   1   5       60.90       64.42      2.19 o
   6   1   5        1.86        2.16      0.94 o
   7   1   5      749.23      698.93     19.24 o
   8   1   5       20.21       26.97      2.08 o
   9   1   5      196.35      201.51      6.75 o
  10   1   5        8.64        5.35      1.36 o
  11   1   5        0.02        0.04      1.19 o
  12   1   5        6.29        3.99      2.01 o
 -12   2   5       21.92       20.98      3.25 o
 -11   2   5       12.19       15.05      1.95 o
 -10   2   5       33.49       39.73      2.65 o
  -9   2   5      156.69      162.09      5.85 o
  -8   2   5       21.58       20.32      1.83 o
  -7   2   5        7.65       11.86      1.37 o
  -6   2   5       74.58       61.02      1.97 o
  -5   2   5       27.29       48.27      3.56 o
  -4   2   5      720.47      736.13     15.98 o
  -3   2   5      501.79      479.88     10.10 o
  -2   2   5     1336.22     1228.00     27.11 o
  -1   2   5     4138.02     3812.92    142.83 o
   0   2   5        0.06        0.00      0.52 o
   1   2   5       57.16       80.42      2.07 o
   2   2   5      486.81      455.69     10.42 o
   3   2   5      681.50      654.42     15.67 o
   4   2   5       38.83       36.15      1.73 o
   5   2   5      121.38      127.10      3.25 o
   6   2   5      146.32      155.52      5.04 o
   7   2   5      419.53      409.10     11.27 o
   8   2   5       24.56       26.97      2.16 o
   9   2   5        1.44        2.59      1.32 o
  10   2   5        0.26        0.53      1.13 o
  11   2   5        1.78        2.09      1.27 o
  12   2   5        0.10        0.55      1.29 o
 -12   3   5        1.57        5.63      1.67 o
 -11   3   5       34.91       38.49      3.02 o
 -10   3   5       20.14       17.54      1.59 o
  -9   3   5       65.30       57.07      3.34 o
  -8   3   5        0.21        0.45      0.52 o
  -7   3   5      137.05      115.49      4.43 o
  -6   3   5       60.79       65.48      1.75 o
  -5   3   5      284.51      274.52      5.01 o
  -4   3   5      133.25      136.22      3.36 o
  -3   3   5       29.98       19.76      1.11 o
  -2   3   5     1561.70     1613.17     46.40 o
  -1   3   5       51.00       47.86      1.69 o
   0   3   5      956.22      908.01     26.74 o
   1   3   5     2479.40     2534.95     83.54 o
   2   3   5     1076.79     1083.19     27.47 o
   3   3   5       24.29       31.28      1.25 o
   4   3   5        0.22        0.77      0.50 o
   5   3   5       34.85       31.48      1.88 o
   6   3   5      297.70      246.98      7.27 o
   7   3   5      287.89      287.50      8.06 o
   8   3   5      346.88      335.12     10.11 o
   9   3   5       91.30       84.08      3.68 o
  10   3   5       48.66       84.25     23.31 o
  11   3   5       15.70       17.48      2.43 o
 -11   4   5       12.88       12.21      1.82 o
 -10   4   5       18.11       18.57      2.22 o
  -9   4   5      104.45      104.76      5.16 o
  -8   4   5        1.17        3.06      0.86 o
  -7   4   5       34.01       36.19      2.01 o
  -6   4   5      174.27      169.72      4.39 o
  -5   4   5      390.23      425.75      9.09 o
  -4   4   5       63.99       65.99      2.83 o
  -3   4   5       55.66       66.41      2.20 o
  -2   4   5       55.50       86.72      1.48 o
  -1   4   5      320.58      350.28      6.35 o
   1   4   5      165.51      159.76      4.87 o
   2   4   5       37.39       39.84      1.35 o
   4   4   5      102.57       94.47      3.06 o
   5   4   5       49.38       43.30      1.60 o
   6   4   5        7.43        8.39      0.93 o
   7   4   5      229.86      248.00      7.41 o
   8   4   5      232.44      246.90      8.52 o
   9   4   5        0.06       -0.74      0.96 o
  10   4   5       11.05       17.83      2.50 o
  11   4   5       16.04       14.69      2.47 o
 -11   5   5        7.74        4.08      2.14 o
 -10   5   5        3.87        2.22      0.81 o
  -9   5   5       21.48       18.55      2.23 o
  -8   5   5       29.91       25.90      1.44 o
  -7   5   5       28.71       27.70      2.74 o
  -6   5   5       57.29       45.25      1.87 o
  -5   5   5       79.80       89.92      3.58 o
  -4   5   5       94.70      106.20      3.30 o
  -3   5   5       44.05       54.93      1.69 o
  -2   5   5     1254.23     1307.68     28.53 o
  -1   5   5       23.33       25.49      3.14 o
   0   5   5     2471.37     2467.49     76.59 o
   1   5   5        3.02        5.76      0.93 o
   2   5   5       69.27       81.70      4.62 o
   3   5   5      182.22      171.60      4.06 o
   4   5   5        2.08       -0.37      0.58 o
   5   5   5      132.75      116.02      3.48 o
   6   5   5       11.97       12.86      1.08 o
   7   5   5        1.02        3.62      0.89 o
   8   5   5       55.47       49.58      3.13 o
   9   5   5       88.36       81.27      5.62 o
  10   5   5       26.82       21.45      2.30 o
  11   5   5       14.99        7.98      1.46 o
 -11   6   5        3.25        2.12      2.26 o
 -10   6   5        0.27        0.93      0.88 o
  -9   6   5        2.71        1.10      0.71 o
  -8   6   5       65.58       66.75      2.63 o
  -7   6   5      132.07      113.41      4.58 o
  -6   6   5        9.34        7.48      0.56 o
  -5   6   5      295.67      292.59     15.00 o
  -4   6   5       68.68       74.83      2.34 o
  -3   6   5       75.20       65.05      2.05 o
  -2   6   5      550.88      565.14     10.79 o
  -1   6   5     4751.12     4922.93    189.39 o
   0   6   5     3422.73     3548.16    110.65 o
   1   6   5      163.81      161.07      3.58 o
   2   6   5       14.34       18.24      1.66 o
   3   6   5       30.42       27.14      1.93 o
   4   6   5        0.82        0.77      0.67 o
   5   6   5       17.63       14.71      2.42 o
   6   6   5        4.02        0.24      0.91 o
   7   6   5        2.54        2.58      1.22 o
   8   6   5      106.47      120.13      4.70 o
   9   6   5        0.76        0.25      0.91 o
  10   6   5        2.59        1.08      1.24 o
  11   6   5      109.97      147.24      9.38 o
 -11   7   5        0.64        1.48      2.21 o
 -10   7   5      115.34      143.08      8.39 o
  -9   7   5        0.61        0.61      0.62 o
  -8   7   5       38.70       32.44      3.43 o
  -7   7   5       65.62       57.43      3.24 o
  -6   7   5      871.77      815.32     25.51 o
  -5   7   5      125.29      122.57      3.95 o
  -4   7   5      183.86      204.19      5.81 o
  -3   7   5      405.03      431.19      9.52 o
  -2   7   5       12.17       16.88      0.93 o
  -1   7   5       38.04       50.37      1.89 o
   0   7   5      444.58      450.63      9.43 o
   1   7   5      132.64      125.59      3.00 o
   2   7   5      401.86      400.43      8.67 o
   3   7   5      379.24      405.38     12.68 o
   4   7   5       61.97       64.61      2.20 o
   5   7   5       19.78       10.12      4.03 o
   6   7   5      135.53      102.89      4.08 o
   7   7   5      153.75      139.67      5.81 o
   8   7   5       84.24       87.64      3.13 o
   9   7   5        0.82       -0.05      0.94 o
  10   7   5       51.31       59.52      5.97 o
  11   7   5       33.28       34.02      7.35 o
 -10   8   5        3.95        2.89      2.67 o
  -9   8   5       93.68      109.23      7.89 o
  -8   8   5      113.89       88.38     10.73 o
  -7   8   5        6.38        5.41      0.61 o
  -6   8   5      447.02      418.20      9.75 o
  -5   8   5       29.64       26.01      3.13 o
  -4   8   5       26.58       23.40      1.55 o
  -3   8   5       19.03       24.85      1.72 o
  -2   8   5       42.59       39.55      1.39 o
  -1   8   5      379.71      370.24     18.45 o
   0   8   5       16.39       21.15      1.22 o
   1   8   5      321.00      317.20      6.60 o
   2   8   5        0.39        0.93      0.60 o
   3   8   5     1037.21     1003.05     44.71 o
   4   8   5      301.07      317.88     10.53 o
   5   8   5        6.95        7.65      1.23 o
   6   8   5        0.36        0.62      0.94 o
   7   8   5       29.19       22.02      2.88 o
   8   8   5        5.01        2.46      0.91 o
   9   8   5        0.54        0.12      2.64 o
  10   8   5        7.18        6.38      3.04 o
 -10   9   5       11.86       15.58      4.21 o
  -9   9   5        2.57       11.98      8.55 o
  -8   9   5        7.16        7.53      2.81 o
  -7   9   5       44.22       44.83      4.63 o
  -6   9   5       11.02       11.57      1.76 o
  -5   9   5       15.76       12.63      2.14 o
  -4   9   5        0.31        1.05      0.56 o
  -3   9   5       42.87       44.20      2.11 o
  -2   9   5        7.71       11.54      1.50 o
  -1   9   5      148.31      157.54      4.15 o
   0   9   5       39.88       45.64      1.67 o
   1   9   5      145.95      145.50      4.16 o
   2   9   5      513.27      473.62     11.26 o
   3   9   5      360.95      395.47      9.16 o
   4   9   5       21.04       24.32      1.32 o
   5   9   5       30.13       28.35      1.59 o
   6   9   5       57.87       50.31      4.31 o
   7   9   5       11.30       10.60      1.69 o
   8   9   5       10.69        8.44      2.73 o
   9   9   5       12.24        9.86      3.10 o
  10   9   5        0.42        0.15      3.12 o
  -9  10   5       73.16       81.70      7.72 o
  -8  10   5      134.15      157.82     10.07 o
  -7  10   5       44.37       45.64      4.29 o
  -6  10   5        6.06        5.22      1.17 o
  -5  10   5       25.16       23.32      1.77 o
  -4  10   5      142.65      122.04      4.01 o
  -3  10   5      133.20      127.43      5.32 o
  -2  10   5       75.34       85.98     12.18 o
  -1  10   5        7.58        8.68      1.02 o
   0  10   5      420.95      405.65     10.41 o
   1  10   5       69.48       56.78      2.36 o
   2  10   5      101.70       89.35      2.69 o
   3  10   5       44.56       47.29      1.87 o
   4  10   5       21.47       21.21      2.05 o
   5  10   5      240.28      213.64     12.68 o
   6  10   5      151.27      123.04      7.11 o
   7  10   5      108.81      120.80      7.02 o
   8  10   5       16.60       15.43      3.15 o
   9  10   5        9.59       12.78      3.66 o
  -9  11   5        1.79        1.91      2.71 o
  -8  11   5       18.84       26.36      4.11 o
  -7  11   5        7.59        8.36      3.35 o
  -6  11   5       74.96       70.94      4.52 o
  -5  11   5        9.26        8.61      1.63 o
  -4  11   5      295.86      296.99     14.83 o
  -3  11   5        0.04        1.17      0.75 o
  -2  11   5       75.17       78.23      2.61 o
  -1  11   5       53.08       49.81      2.06 o
   0  11   5        0.32        0.66      0.65 o
   1  11   5        0.14        0.44      0.66 o
   2  11   5       86.54       84.94      2.90 o
   3  11   5       30.53       27.53      1.60 o
   4  11   5       17.67       16.37      1.22 o
   5  11   5        0.03        0.42      0.67 o
   6  11   5       41.57       38.35      3.68 o
   7  11   5        1.75        3.66      2.30 o
   8  11   5       32.25       30.15      4.64 o
   9  11   5        0.08        0.10      2.72 o
  -8  12   5       18.00       10.01      7.99 o
  -7  12   5        9.50        8.30      3.24 o
  -6  12   5       23.08       29.72      7.05 o
  -5  12   5        4.04        2.12      0.87 o
  -4  12   5        5.86        2.02      0.94 o
  -3  12   5      104.93      113.98      3.59 o
  -2  12   5       47.40       49.69      3.86 o
  -1  12   5        4.83        4.15      1.12 o
   0  12   5       11.86       10.35      1.13 o
   1  12   5       65.03       61.31      2.35 o
   2  12   5      156.87      164.92      4.32 o
   3  12   5       53.72       47.61      2.08 o
   4  12   5       81.28       67.78      4.51 o
   5  12   5       47.67       51.19      3.98 o
   6  12   5      223.10      231.99     10.35 o
   7  12   5       31.46       30.05      6.83 o
   8  12   5       17.11        6.29      3.60 o
  -7  13   5       13.52       10.80      4.33 o
  -6  13   5        3.43        2.92      3.40 o
  -5  13   5        8.36       11.34      3.69 o
  -4  13   5       41.11       37.98      4.14 o
  -3  13   5        2.27        1.97      0.61 o
  -2  13   5       44.59       42.38      2.16 o
  -1  13   5       33.79       35.28      2.28 o
   0  13   5       27.17       29.35      1.69 o
   1  13   5       36.29       36.15      2.40 o
   2  13   5        7.14        8.39      1.11 o
   3  13   5       36.90       34.28      2.10 o
   4  13   5        0.00        1.92      1.74 o
   5  13   5       34.25       36.96      3.36 o
   6  13   5        0.23       -1.42      1.72 o
   7  13   5       14.72        9.40      5.08 o
  -6  14   5        0.35       -1.73      3.27 o
  -5  14   5        6.37        6.44      4.29 o
  -4  14   5        2.50        1.84      1.75 o
  -3  14   5       37.69       47.29      6.08 o
  -2  14   5       18.15       12.62      1.68 o
  -1  14   5       26.49       29.65      2.72 o
   0  14   5       59.22       58.85      2.36 o
   1  14   5        2.25        1.94      0.89 o
   2  14   5       20.72       24.20      2.10 o
   3  14   5       11.10        8.14      1.83 o
   4  14   5        9.65        7.71      5.26 o
   5  14   5       11.07        2.43      2.22 o
   6  14   5        0.00       -1.15      2.09 o
  -5  15   5       41.94       59.05      6.77 o
  -4  15   5       26.68       17.81     10.04 o
  -3  15   5        5.04        5.69      2.50 o
  -2  15   5        1.12        1.86      1.99 o
  -1  15   5        0.22       -0.81      0.84 o
   0  15   5        1.75        1.82      0.89 o
   1  15   5        0.61        1.38      0.98 o
   2  15   5        0.12        1.26      1.34 o
   3  15   5       37.18       44.85      4.06 o
   4  15   5        0.13       -0.21      1.33 o
  -2  16   5        8.94       13.31      3.00 o
  -1  16   5       11.16       12.51      2.22 o
   0  16   5        0.01       -0.95      0.95 o
   1  16   5        0.77        1.74      1.22 o
   2  16   5        0.68        3.62      2.33 o
 -12   0   6        3.91        1.94      1.77 o
 -11   0   6       36.59       41.23      4.13 o
 -10   0   6       23.33       21.61      2.64 o
  -9   0   6      381.29      372.97     15.59 o
  -8   0   6        8.62        9.61      1.98 o
  -7   0   6       27.92       25.74      1.67 o
  -6   0   6        0.00        2.67      3.89 o
  -5   0   6       90.72       85.80      2.77 o
  -4   0   6        3.49        6.21      0.91 o
  -3   0   6      135.05      145.89      7.70 o
  -2   0   6       61.66       44.64      1.56 o
  -1   0   6      681.15      678.71     34.69 o
   0   0   6       49.67       30.83      2.33 o
   1   0   6      219.91      257.09      8.75 o
   2   0   6     1117.42     1081.69     42.93 o
   3   0   6     3057.41     3231.40    170.02 o
   4   0   6      502.93      511.11     17.53 o
   5   0   6     1037.23     1064.06     43.65 o
   6   0   6      196.39      220.75      9.46 o
   7   0   6      298.20      295.46     14.42 o
   8   0   6      159.53      155.75      7.22 o
   9   0   6        1.42        4.97      1.82 o
  10   0   6        0.92        0.97      1.54 o
  11   0   6        0.42        1.65      2.14 o
 -12   1   6        7.69        6.42      2.72 o
 -11   1   6       81.01       80.88      4.34 o
 -10   1   6       27.42       29.25      2.86 o
  -9   1   6        2.67       -0.05      0.93 o
  -8   1   6      143.78      142.59      4.48 o
  -7   1   6       52.45       53.50      1.87 o
  -6   1   6        1.51        2.72      0.73 o
  -5   1   6       26.78       22.08      1.13 o
  -4   1   6       87.09       69.76      1.86 o
  -3   1   6      314.70      313.07      6.59 o
  -2   1   6        3.42        8.84      0.68 o
  -1   1   6       55.47       78.14      2.39 o
   0   1   6       15.79       15.87      1.08 o
   1   1   6     1009.67     1051.83     28.00 o
   2   1   6     2398.72     2466.30     82.87 o
   3   1   6      671.74      777.94     20.42 o
   4   1   6     1074.10     1120.86     31.91 o
   5   1   6        0.12        2.65      0.99 o
   6   1   6       16.63       19.09      1.54 o
   7   1   6        3.33        1.87      0.99 o
   8   1   6       10.86        8.78      1.53 o
   9   1   6        4.99        4.31      1.25 o
  10   1   6       28.60       33.56      2.46 o
  11   1   6        4.25        3.81      1.49 o
 -12   2   6        1.04        0.82      1.77 o
 -11   2   6       58.24       60.53      4.61 o
 -10   2   6        7.45       10.67      1.98 o
  -9   2   6       38.13       34.68      2.65 o
  -8   2   6       52.11       58.28      2.41 o
  -7   2   6      310.23      327.65      7.94 o
  -6   2   6        6.46       10.14      0.84 o
  -5   2   6       26.90       31.72      1.72 o
  -4   2   6       80.32       87.30      2.51 o
  -3   2   6      154.51      150.93      5.19 o
  -2   2   6      168.59      155.14      2.95 o
  -1   2   6      697.13      859.48     21.44 o
   0   2   6      575.85      638.08     15.87 o
   1   2   6       96.63       70.17      2.22 o
   2   2   6      272.11      263.70      6.17 o
   3   2   6      144.08      130.09      3.66 o
   4   2   6       15.26       23.43      1.50 o
   5   2   6       92.53       92.63      3.07 o
   6   2   6        1.71        3.34      1.43 o
   7   2   6       26.34       26.31      1.95 o
   8   2   6       11.91       17.84      1.93 o
   9   2   6        0.07        1.73      1.17 o
  10   2   6        0.14        1.22      1.30 o
  11   2   6       81.87       94.31      5.36 o
 -11   3   6       13.65       13.13      1.94 o
 -10   3   6       11.37        8.44      1.23 o
  -9   3   6       39.59       34.65      2.00 o
  -8   3   6       20.98       21.38      1.34 o
  -7   3   6       75.85       66.03      2.76 o
  -6   3   6      270.16      273.47      8.38 o
  -5   3   6      124.61      132.56      4.06 o
  -4   3   6      443.93      375.60      8.89 o
  -3   3   6       83.60      105.97      4.08 o
  -2   3   6      298.49      341.56      8.50 o
  -1   3   6      216.14      298.33     11.50 o
   0   3   6      104.81      150.56      4.37 o
   1   3   6       66.04       60.43      2.01 o
   2   3   6      213.17      224.01      6.26 o
   3   3   6        4.46        8.85      1.08 o
   4   3   6        2.75        3.45      0.95 o
   5   3   6       23.29       26.13      2.23 o
   6   3   6        1.53        3.32      1.28 o
   7   3   6      225.73      234.63      7.26 o
   8   3   6      389.74      365.81     14.13 o
   9   3   6       60.95       62.04      3.79 o
  10   3   6       33.85       37.67      3.06 o
  11   3   6        2.75        2.94      1.82 o
 -11   4   6        0.53        0.80      1.13 o
 -10   4   6       11.12        7.90      1.35 o
  -9   4   6       36.35       30.95      1.73 o
  -8   4   6        9.85        6.08      1.47 o
  -7   4   6       97.34       99.16      4.66 o
  -6   4   6      213.97      225.21      9.95 o
  -5   4   6      129.14      136.80      3.72 o
  -4   4   6       10.39       10.50      1.09 o
  -3   4   6      505.74      484.31     22.88 o
  -2   4   6      347.21      401.08      6.89 o
  -1   4   6     1333.34     1324.82     37.48 o
   0   4   6       57.57       66.12      7.79 o
   1   4   6     1473.99     1395.12     45.64 o
   2   4   6      198.95      202.77      9.58 o
   3   4   6      361.59      347.33      9.04 o
   4   4   6       44.88       44.07      1.73 o
   5   4   6       79.45       95.92      2.91 o
   6   4   6       36.62       37.25      1.87 o
   7   4   6      554.73      525.56     15.48 o
   8   4   6        5.98       10.39      1.79 o
   9   4   6        7.51        4.10      1.37 o
  10   4   6        5.56        6.78      2.09 o
  11   4   6        0.19       -1.04      1.53 o
 -11   5   6        0.34        1.21      1.05 o
 -10   5   6        0.54       -0.08      1.14 o
  -9   5   6        3.14        2.23      0.56 o
  -8   5   6        0.08        0.19      0.77 o
  -7   5   6      233.87      226.91      7.90 o
  -6   5   6     1566.41     1579.26     53.22 o
  -5   5   6     1837.16     1816.33     53.85 o
  -4   5   6       15.87       18.05      1.31 o
  -3   5   6      526.63      495.43     10.96 o
  -2   5   6      981.92      927.81     20.46 o
  -1   5   6       58.53       31.40      2.10 o
   0   5   6     1576.31     1686.01     52.85 o
   1   5   6       53.28       58.09      3.20 o
   2   5   6       96.71       95.53      3.80 o
   3   5   6      105.40      102.93      2.92 o
   4   5   6       89.67       83.37      3.51 o
   5   5   6       63.99       58.14      2.49 o
   6   5   6      366.85      357.75     10.63 o
   7   5   6      170.29      138.18      5.50 o
   8   5   6      234.39      245.70      8.28 o
   9   5   6        0.00        1.27      0.99 o
  10   5   6       30.26       32.49      3.28 o
  11   5   6       37.38       40.45      3.56 o
 -11   6   6        1.31        2.33      2.84 o
 -10   6   6       58.78       66.37      6.34 o
  -9   6   6        5.57        2.47      1.30 o
  -8   6   6      122.75      132.58      7.04 o
  -7   6   6      270.37      267.25     19.16 o
  -6   6   6       13.90       19.02      4.94 o
  -5   6   6       32.46       27.91      1.55 o
  -4   6   6      328.83      321.08     16.73 o
  -3   6   6      273.36      291.30      6.75 o
  -2   6   6        9.98       12.05      1.21 o
  -1   6   6     1097.74     1060.33     23.30 o
   0   6   6       57.18       75.12      2.84 o
   1   6   6      326.42      392.93      8.39 o
   2   6   6       10.83       12.87      1.48 o
   3   6   6       13.79       21.46      1.97 o
   4   6   6       43.20       36.34      1.59 o
   5   6   6        8.25        5.81      1.01 o
   6   6   6       82.49       66.18      2.58 o
   7   6   6       56.66       69.55      3.03 o
   8   6   6      127.72      123.70      7.91 o
   9   6   6      154.71      153.83     11.77 o
  10   6   6        8.82        9.56      1.48 o
  11   6   6        0.56        0.72      3.73 o
 -10   7   6        8.58        4.78      3.22 o
  -9   7   6        5.32        3.25      1.18 o
  -8   7   6        5.27        3.52      0.98 o
  -7   7   6       11.29       13.34      1.43 o
  -6   7   6      274.29      268.43      7.10 o
  -5   7   6       45.02       39.98      4.59 o
  -4   7   6      230.68      236.28      6.93 o
  -3   7   6       45.30       52.45      2.01 o
  -2   7   6       10.60       14.98      0.98 o
  -1   7   6      291.11      307.52      7.31 o
   0   7   6      198.92      210.24      5.49 o
   1   7   6      396.87      388.89      9.27 o
   2   7   6      147.28      139.83      4.72 o
   3   7   6      111.92      105.78      3.64 o
   4   7   6      155.91      156.45      6.22 o
   5   7   6       26.11       25.50      1.66 o
   6   7   6       69.70       43.16     12.30 o
   7   7   6       12.48        7.38      2.81 o
   8   7   6        0.01        0.56      0.85 o
   9   7   6      150.27      149.44     10.16 o
  10   7   6        2.75       -0.02      1.80 o
 -10   8   6       15.65       11.36      5.92 o
  -9   8   6       59.23       62.90      7.70 o
  -8   8   6      136.89      120.16     15.34 o
  -7   8   6       28.49       24.72      1.97 o
  -6   8   6        2.27        2.26      0.62 o
  -5   8   6      134.70      121.93      3.76 o
  -4   8   6      348.62      335.13     11.64 o
  -3   8   6      204.29      223.52      6.71 o
  -2   8   6      144.33      153.48      6.02 o
  -1   8   6      365.03      333.26      6.84 o
   0   8   6      117.46      112.10      3.10 o
   1   8   6      411.85      412.17     16.55 o
   2   8   6      692.12      723.22     16.66 o
   3   8   6      256.28      240.63      7.57 o
   4   8   6      309.31      294.54     13.15 o
   5   8   6      318.99      335.79     10.19 o
   6   8   6       18.52       19.87      1.48 o
   7   8   6        4.28        3.07      1.30 o
   8   8   6       56.83       44.29      2.53 o
   9   8   6       12.24       14.37      3.56 o
  10   8   6        8.43        6.28      3.69 o
 -10   9   6       16.64       16.73      4.62 o
  -9   9   6      139.43      167.16     11.84 o
  -8   9   6        0.62        1.65      2.69 o
  -7   9   6        0.30        0.33      0.66 o
  -6   9   6       40.67       33.63      3.14 o
  -5   9   6        2.71        2.25      0.63 o
  -4   9   6      101.68       98.74      4.05 o
  -3   9   6       10.18       10.59      0.93 o
  -2   9   6       72.31       77.23      3.75 o
  -1   9   6       19.73       21.60      1.36 o
   0   9   6       51.97       50.89      2.04 o
   1   9   6       21.54       21.92      1.31 o
   2   9   6      622.52      586.19     15.16 o
   3   9   6      420.20      420.42     12.99 o
   4   9   6        1.44        0.56      0.64 o
   5   9   6        2.17        2.33      1.16 o
   6   9   6       35.87       39.39      7.07 o
   7   9   6       18.34       18.87      2.27 o
   8   9   6        0.01       -0.59      1.76 o
   9   9   6        5.10        5.33      2.59 o
  -9  10   6        3.32        3.68      4.96 o
  -8  10   6        0.00        0.82      2.58 o
  -7  10   6      123.16      142.32     11.27 o
  -6  10   6       32.45       33.31      3.84 o
  -5  10   6       10.96        7.95      1.02 o
  -4  10   6        1.55        1.81      1.13 o
  -3  10   6        2.44        1.56      0.74 o
  -2  10   6        1.34        1.63      0.62 o
  -1  10   6       19.62       23.10      1.57 o
   0  10   6      102.06      100.04      3.00 o
   1  10   6      333.64      347.91      8.46 o
   2  10   6      226.59      218.96      5.39 o
   3  10   6      412.35      442.39     10.92 o
   4  10   6        0.38        0.68      0.71 o
   5  10   6       33.08       35.89      2.36 o
   6  10   6        1.23        1.32      0.61 o
   7  10   6       34.23       44.50      5.06 o
   8  10   6       28.68       42.00      4.57 o
   9  10   6        2.56        3.06      2.40 o
  -8  11   6       10.29       13.66      4.78 o
  -7  11   6        8.93        9.69      3.23 o
  -6  11   6       60.27       58.51      4.84 o
  -5  11   6       56.67       66.41      4.71 o
  -4  11   6       11.65       13.89      1.58 o
  -3  11   6       49.35       43.03      5.66 o
  -2  11   6      240.19      227.40     11.70 o
  -1  11   6      376.89      343.80     14.18 o
   0  11   6      259.93      257.14      8.08 o
   1  11   6      131.68      131.15      4.20 o
   2  11   6       18.70       17.61      1.57 o
   3  11   6        2.69        2.54      0.77 o
   4  11   6        1.46        2.26      0.82 o
   5  11   6       15.89       15.39      1.31 o
   6  11   6       31.06       41.11      4.46 o
   7  11   6        8.87       10.29      2.66 o
   8  11   6        0.01        0.28      2.92 o
  -8  12   6        1.28        3.16      3.02 o
  -7  12   6        0.41        3.02      3.14 o
  -6  12   6       27.07       29.35      3.83 o
  -5  12   6        0.01       -0.48      1.76 o
  -4  12   6       36.31       45.29      4.07 o
  -3  12   6       14.13       15.23      1.61 o
  -2  12   6        5.69        3.35      0.86 o
  -1  12   6       50.00       49.26      1.97 o
   0  12   6       25.96       20.29      1.45 o
   1  12   6       14.12       14.12      1.50 o
   2  12   6      137.21      142.53      4.49 o
   3  12   6      112.15      105.18      3.47 o
   4  12   6       55.40       52.74      2.67 o
   5  12   6        1.50       -1.56      1.63 o
   6  12   6        6.78       11.08      2.93 o
   7  12   6       25.34        8.83      7.24 o
  -7  13   6        4.83        7.11      3.50 o
  -6  13   6       74.44      109.65      8.15 o
  -5  13   6       28.96       31.15      4.35 o
  -4  13   6       17.55       26.40      4.09 o
  -3  13   6       38.87       40.61      2.31 o
  -2  13   6       55.00       54.09      4.83 o
  -1  13   6        8.06        8.71      1.19 o
   0  13   6       18.17       16.25      1.38 o
   1  13   6       38.85       38.14      2.09 o
   2  13   6        4.98        3.34      1.00 o
   3  13   6       82.28       75.69      3.09 o
   4  13   6       29.38       30.44      3.16 o
   5  13   6        0.49       -0.72      1.67 o
   6  13   6       35.31       30.84     11.91 o
  -6  14   6       47.71       55.88      7.10 o
  -5  14   6       44.84       51.64      7.10 o
  -4  14   6        0.72       -0.34      3.73 o
  -3  14   6        0.07        0.46      1.81 o
  -2  14   6        3.03        2.38      1.04 o
  -1  14   6        0.12        0.64      0.88 o
   0  14   6       10.71        8.50      1.30 o
   1  14   6        2.10        2.46      0.95 o
   2  14   6       20.23       23.76      2.55 o
   3  14   6        7.53        7.73      2.24 o
   4  14   6        0.32       -1.17      2.30 o
   5  14   6       28.61       34.78      4.10 o
  -4  15   6        1.43        1.52      2.51 o
  -3  15   6        9.77       11.19      6.00 o
  -2  15   6        6.20        8.55      4.38 o
  -1  15   6       15.50       11.17      1.76 o
   0  15   6        6.83        8.88      1.46 o
   1  15   6       17.54       15.68      1.51 o
   2  15   6        8.80        7.18      1.71 o
   3  15   6        2.13        0.32      1.51 o
   4  15   6        7.84        7.13      2.69 o
  -1  16   6        0.02        1.36      1.71 o
   0  16   6        3.80        4.94      1.28 o
   1  16   6       16.59       12.09      1.97 o
 -11   1   7        1.81        2.83      1.64 o
 -10   1   7       19.36       18.87      2.64 o
  -9   1   7       70.08       86.88      3.10 o
  -8   1   7      326.99      328.40      8.62 o
  -7   1   7       21.05       27.41      1.36 o
  -6   1   7       13.91       10.43      1.72 o
  -5   1   7      192.42      201.26      4.74 o
  -4   1   7      144.07      151.40      4.27 o
  -3   1   7       11.78        5.25      0.69 o
  -2   1   7        0.19        1.43      0.63 o
  -1   1   7     1173.50     1171.17     33.24 o
   0   1   7     4137.53     4448.58    186.14 o
   1   1   7        3.84        4.06      1.69 o
   2   1   7      367.81      402.53     10.90 o
   3   1   7     1192.17     1156.12     33.95 o
   4   1   7      108.60       81.19      3.37 o
   5   1   7      493.91      478.29     12.63 o
   6   1   7      396.30      449.42     12.77 o
   7   1   7      247.40      239.67      7.59 o
   8   1   7      194.78      195.43      6.79 o
   9   1   7       86.54       93.71      4.66 o
  10   1   7        0.68        0.51      1.39 o
  11   1   7       62.25       72.60      5.01 o
 -11   2   7        8.16        9.65      1.69 o
 -10   2   7       10.51       11.81      1.66 o
  -9   2   7        5.73        5.05      1.09 o
  -8   2   7       30.79       26.73      1.64 o
  -7   2   7      120.21       99.65      2.86 o
  -6   2   7       12.45       11.84      1.57 o
  -5   2   7       50.81       58.51      2.27 o
  -4   2   7      117.11       91.12      2.76 o
  -3   2   7      232.49      188.90      4.25 o
  -2   2   7       87.98      122.60      5.73 o
  -1   2   7       85.91       74.20      3.42 o
   0   2   7       14.01       47.52     19.12 o
   1   2   7      115.90      145.24      4.12 o
   2   2   7       37.91       25.82      1.59 o
   3   2   7        4.90        0.84      0.75 o
   4   2   7      420.92      425.12     11.27 o
   5   2   7      173.51      176.87      5.36 o
   6   2   7        8.82        8.35      1.48 o
   7   2   7       37.26       32.74      2.80 o
   8   2   7        3.04        1.98      1.16 o
   9   2   7        0.35        1.62      1.20 o
  10   2   7        0.08        1.59      1.55 o
  11   2   7       20.71       28.20      4.22 o
 -11   3   7        2.27        2.80      1.18 o
 -10   3   7        1.66        1.11      1.05 o
  -9   3   7       12.40       12.05      1.24 o
  -8   3   7       54.41       41.12      1.82 o
  -7   3   7       74.64       75.43      3.49 o
  -6   3   7       14.89        9.79      1.28 o
  -5   3   7        0.57        0.31      0.60 o
  -4   3   7      245.45      234.82      6.18 o
  -3   3   7        7.05        6.49      1.07 o
  -2   3   7      154.76      181.87      4.64 o
  -1   3   7     1251.16     1324.43     39.06 o
   0   3   7        0.66        1.05      0.84 o
   1   3   7      468.34      500.44     13.11 o
   2   3   7       30.93       31.06      1.68 o
   3   3   7      182.37      186.68      5.39 o
   4   3   7      637.36      627.87     17.00 o
   5   3   7        9.71        6.67      1.07 o
   6   3   7        0.04        1.23      1.10 o
   7   3   7       25.41       30.60      2.16 o
   8   3   7       22.53       23.06      2.11 o
   9   3   7      118.49      110.72      4.82 o
  10   3   7        5.43        4.49      1.63 o
  11   3   7       10.45       12.34      2.46 o
 -11   4   7        0.26       -0.28      1.28 o
 -10   4   7        6.41        7.78      1.52 o
  -9   4   7       32.58       29.21      2.26 o
  -8   4   7       15.88       15.17      1.94 o
  -7   4   7       14.92       13.39      2.01 o
  -6   4   7        2.22        0.33      0.89 o
  -5   4   7      130.85      123.86      4.36 o
  -4   4   7        4.08        6.66      1.07 o
  -3   4   7      364.18      373.64      8.62 o
  -2   4   7      482.03      437.95     15.54 o
  -1   4   7      117.96      110.04      3.35 o
   0   4   7        0.21        0.25      0.67 o
   1   4   7      223.93      211.63      7.18 o
   2   4   7       97.12      110.84      3.67 o
   3   4   7        2.46        2.79      1.12 o
   4   4   7        1.51        2.43      1.06 o
   5   4   7        0.00        0.48      0.95 o
   6   4   7       35.44       44.05      3.26 o
   7   4   7      293.50      293.11      9.82 o
   8   4   7        3.99        4.09      1.73 o
   9   4   7        8.69       48.09     29.86 o
  10   4   7       11.06        8.35      1.97 o
  11   4   7       15.23       17.79      2.31 o
 -11   5   7        6.52        8.15      1.71 o
 -10   5   7       37.52       41.06      3.42 o
  -9   5   7       32.51       29.33      2.22 o
  -8   5   7        8.28        9.73      1.50 o
  -7   5   7      142.05      133.41      5.49 o
  -6   5   7     1152.45     1157.16     32.45 o
  -5   5   7      228.51      213.52      9.66 o
  -4   5   7      235.45      235.10      7.07 o
  -3   5   7      112.37      111.27      3.69 o
  -2   5   7       78.72       65.34      1.76 o
  -1   5   7      654.38      614.51     13.89 o
   0   5   7       17.74       23.72      1.81 o
   1   5   7      241.25      239.08      7.43 o
   2   5   7       22.00       18.15      1.43 o
   3   5   7        5.00        7.36      1.52 o
   4   5   7      435.84      402.94     10.83 o
   5   5   7        0.63        2.46      0.90 o
   6   5   7      263.22      245.69      7.38 o
   7   5   7      282.09      259.60      8.86 o
   8   5   7       69.54       77.72      4.21 o
   9   5   7       15.78       12.30      2.41 o
  10   5   7        0.03        0.67      1.43 o
 -10   6   7        1.47        1.54      1.22 o
  -9   6   7        3.97        2.71      1.54 o
  -8   6   7       37.68       34.51      2.60 o
  -7   6   7       45.95       49.01      3.14 o
  -6   6   7       75.28       68.60      2.91 o
  -5   6   7      388.70      389.71     10.88 o
  -4   6   7        1.80        2.02      0.98 o
  -3   6   7       20.76       24.16      1.44 o
  -2   6   7       22.87       27.89      1.46 o
  -1   6   7      393.01      419.24      9.34 o
   0   6   7       40.78       38.16      1.82 o
   1   6   7       15.40       28.79      5.52 o
   2   6   7        5.94        6.53      1.50 o
   3   6   7      421.89      416.95     13.42 o
   4   6   7       45.54       43.30      2.73 o
   5   6   7        3.70        5.13      1.23 o
   6   6   7        9.97       11.30      1.66 o
   7   6   7      219.86      215.45      7.22 o
   8   6   7      195.89      178.94      8.13 o
   9   6   7        6.04        4.48      1.45 o
  10   6   7        0.50        0.97      1.22 o
 -10   7   7       62.25       70.63      6.80 o
  -9   7   7        0.05        0.13      0.66 o
  -8   7   7       39.27       41.03      2.68 o
  -7   7   7       14.44       11.69      1.66 o
  -6   7   7        0.19        0.50      0.79 o
  -5   7   7      101.92      100.24      4.05 o
  -4   7   7       18.51       18.84      1.81 o
  -3   7   7       19.98       26.18      1.77 o
  -2   7   7      224.88      212.90      4.72 o
  -1   7   7      181.15      163.81      4.49 o
   0   7   7      285.60      291.93      6.45 o
   1   7   7       97.78      103.40      3.32 o
   2   7   7      557.11      587.84     17.05 o
   3   7   7       81.77       85.38      4.49 o
   4   7   7      121.35      117.48      5.05 o
   5   7   7       61.03       54.99      2.79 o
   6   7   7      109.62       99.94      3.49 o
   7   7   7        7.61        3.22      1.80 o
   8   7   7       47.08       46.54      2.78 o
   9   7   7       38.31       30.91      7.46 o
  10   7   7        5.93        7.84      3.46 o
 -10   8   7       26.57       42.20      7.11 o
  -9   8   7       71.66       74.27     10.54 o
  -8   8   7        0.47        1.30      0.81 o
  -7   8   7        0.49        2.15      0.98 o
  -6   8   7       18.91       14.87      1.50 o
  -5   8   7       18.44       18.61      2.12 o
  -4   8   7        2.65        0.17      1.04 o
  -3   8   7       41.07       38.96      2.57 o
  -2   8   7        9.21        9.06      0.94 o
  -1   8   7      206.43      203.44      4.44 o
   0   8   7      726.45      741.79     17.38 o
   1   8   7        2.50        3.44      0.91 o
   2   8   7      194.74      190.80      6.67 o
   3   8   7      274.52      267.52      9.77 o
   4   8   7        5.36        9.67      1.26 o
   5   8   7       66.05       57.57      3.30 o
   6   8   7        1.50        2.35      1.05 o
   7   8   7       69.52       71.60      3.89 o
   8   8   7        0.01        1.11      1.04 o
   9   8   7       32.11       33.09      4.94 o
  -9   9   7        1.58        4.88      3.14 o
  -8   9   7       33.01       35.56      5.05 o
  -7   9   7        7.15        2.60      0.94 o
  -6   9   7       94.06       85.08      5.27 o
  -5   9   7        2.96        4.10      1.29 o
  -4   9   7      143.44      139.53      5.05 o
  -3   9   7       67.56       56.39      2.62 o
  -2   9   7      676.98      653.16     17.80 o
  -1   9   7       72.09       74.29      2.70 o
   0   9   7      171.82      182.17      4.54 o
   1   9   7        7.32        7.40      1.32 o
   2   9   7        1.15        1.82      1.06 o
   3   9   7       11.32       13.65      1.36 o
   4   9   7        5.48        4.26      1.22 o
   5   9   7        2.65        4.60      1.49 o
   6   9   7       14.72       14.41      1.56 o
   7   9   7        2.17        2.55      1.40 o
   8   9   7        3.26        3.03      2.17 o
   9   9   7       26.49       34.66      4.67 o
  -9  10   7        9.70       10.12      3.74 o
  -8  10   7       62.57       73.05     11.35 o
  -7  10   7        1.29        1.28      2.28 o
  -6  10   7       30.48       28.16      4.67 o
  -5  10   7        5.89        4.02      1.16 o
  -4  10   7       40.24       40.53      2.57 o
  -3  10   7       58.75       65.27      2.78 o
  -2  10   7       70.59       62.34      2.12 o
  -1  10   7        3.34        4.75      0.99 o
   0  10   7       57.12       53.15      2.29 o
   1  10   7       11.08        9.06      1.44 o
   2  10   7       39.03       38.67      2.02 o
   3  10   7      196.40      189.86      5.72 o
   4  10   7      155.64      155.95      7.43 o
   5  10   7      130.85      116.50      9.22 o
   6  10   7       73.08       70.12      4.84 o
   7  10   7        0.77        0.13      1.80 o
   8  10   7        5.09        5.71      3.42 o
  -8  11   7       33.12       40.93      5.95 o
  -7  11   7        9.26       16.22      4.17 o
  -6  11   7        0.01       -0.19      1.93 o
  -5  11   7       16.86       11.87      1.54 o
  -4  11   7       22.74       19.23      3.57 o
  -3  11   7       41.51       47.69      2.47 o
  -2  11   7        0.98        0.51      0.79 o
  -1  11   7       32.77       36.02      1.75 o
   0  11   7        8.85        7.61      1.11 o
   1  11   7       19.65       21.11      1.72 o
   2  11   7       24.75       27.17      1.90 o
   3  11   7        3.35        3.63      1.05 o
   4  11   7       59.97       56.20      3.36 o
   5  11   7        2.40        1.51      1.02 o
   6  11   7        1.29        1.19      1.64 o
   7  11   7       22.63       10.59      5.36 o
   8  11   7        3.26        5.36      3.30 o
  -7  12   7        0.95        0.97      2.56 o
  -6  12   7        9.97       14.89      3.26 o
  -5  12   7        0.01        0.21      1.89 o
  -4  12   7        6.39        4.85      1.34 o
  -3  12   7       65.60       47.94      4.97 o
  -2  12   7        9.13       10.21      1.32 o
  -1  12   7       65.74       58.22      3.44 o
   0  12   7        0.02        0.47      0.72 o
   1  12   7        0.72        0.44      0.82 o
   2  12   7      135.13      136.02      6.60 o
   3  12   7       95.28       96.87      4.01 o
   4  12   7       92.12       76.08      4.90 o
   5  12   7        3.78        5.07      2.25 o
   6  12   7       39.52       42.96      6.02 o
   7  12   7        7.90        6.48      2.82 o
  -6  13   7       12.15       14.64      3.46 o
  -5  13   7       47.36       41.32     15.44 o
  -4  13   7       11.21       11.61      3.27 o
  -3  13   7        9.40        6.43      1.49 o
  -2  13   7        9.40        9.20      1.33 o
  -1  13   7       16.19       12.31      1.35 o
   0  13   7        3.70        3.92      1.29 o
   1  13   7        3.03        3.43      1.15 o
   2  13   7       38.36       38.74      2.44 o
   3  13   7        3.35        4.27      1.06 o
   4  13   7       14.59        6.51      6.60 o
   5  13   7        0.02       -1.23      1.86 o
   6  13   7       10.64       11.02      3.88 o
  -5  14   7        4.35       -0.30      2.06 o
  -4  14   7       62.10       67.36      8.26 o
  -3  14   7        2.05        3.23      2.68 o
  -2  14   7        5.15        4.46      1.17 o
  -1  14   7        1.23        1.11      0.92 o
   0  14   7        0.68        1.64      1.26 o
   1  14   7       11.60       10.40      1.73 o
   2  14   7        2.98        4.10      1.38 o
   3  14   7        2.45        0.75      1.66 o
   4  14   7        0.14        1.05      1.61 o
   5  14   7       21.00        4.73      5.20 o
  -3  15   7        5.17        8.10      3.81 o
  -2  15   7       17.13       20.23      3.54 o
  -1  15   7        0.07        2.08      1.15 o
   0  15   7       15.00       15.13      1.85 o
   1  15   7        3.21        2.90      1.26 o
   2  15   7        9.82       11.74      2.35 o
   3  15   7       30.77       36.71      3.77 o
 -11   0   8        0.09        0.79      1.82 o
 -10   0   8        4.28        3.14      1.53 o
  -9   0   8       69.45       76.44      3.49 o
  -8   0   8       88.63       91.16      5.34 o
  -7   0   8      586.95      608.63     20.87 o
  -6   0   8      298.77      281.94     11.81 o
  -5   0   8        9.00       12.61      2.40 o
  -4   0   8       70.82       66.15      3.02 o
  -3   0   8      158.88      157.47      5.68 o
  -2   0   8       24.40       34.43     11.75 o
  -1   0   8     1816.30     1930.50    142.41 o
   0   0   8     2263.80     2409.21    119.07 o
   1   0   8      784.87      746.83     29.70 o
   2   0   8      257.53      312.20     12.76 o
   3   0   8      160.66      147.74      6.35 o
   4   0   8      828.32      810.12     34.69 o
   5   0   8       68.86       82.02      5.49 o
   6   0   8       80.23       86.91      4.99 o
   7   0   8       48.10       50.09      6.19 o
   8   0   8        0.17        0.87      1.77 o
   9   0   8        9.83       12.16      2.58 o
  10   0   8        7.82       10.98      2.81 o
  11   0   8       46.90       68.58      6.18 o
 -11   1   8        0.07        0.86      1.59 o
 -10   1   8        2.69        2.17      1.41 o
  -9   1   8       20.08       20.43      1.58 o
  -8   1   8       45.50       42.19      2.30 o
  -7   1   8       82.61       89.82      4.44 o
  -6   1   8        8.69        8.00      1.68 o
  -5   1   8      240.66      243.88      5.79 o
  -4   1   8       33.57       33.62      1.42 o
  -3   1   8     1005.70     1021.31     27.84 o
  -2   1   8      553.03      549.26     12.79 o
  -1   1   8      553.77      573.67     29.67 o
   0   1   8      231.55      271.36     14.51 o
   1   1   8       73.08       93.58      3.80 o
   2   1   8      707.65      674.89     18.53 o
   3   1   8      495.99      472.68     12.98 o
   4   1   8       93.28       84.90      3.44 o
   5   1   8       38.10       34.55      2.36 o
   6   1   8       18.26       17.40      2.04 o
   7   1   8       69.57       72.94      3.47 o
   8   1   8       25.80       29.25      2.84 o
   9   1   8       18.06       20.58      2.89 o
  10   1   8       72.48       87.91      5.25 o
  11   1   8        0.95        1.52      1.68 o
 -11   2   8        0.00        1.31      1.52 o
 -10   2   8       68.94       70.87      3.90 o
  -9   2   8      105.00      106.67      4.62 o
  -8   2   8        3.34        4.40      1.65 o
  -7   2   8        3.86        3.22      1.01 o
  -6   2   8      362.26      376.29     11.28 o
  -5   2   8       54.85       57.16      2.27 o
  -4   2   8       42.46       43.39      2.39 o
  -3   2   8        0.03       -0.08      0.59 o
  -2   2   8       69.08       88.75      5.05 o
  -1   2   8      170.36      184.87      5.76 o
   0   2   8       68.36       69.59      2.94 o
   1   2   8      353.73      324.27      9.47 o
   2   2   8      132.75      140.76      4.49 o
   3   2   8      126.66      138.70      4.89 o
   4   2   8        4.19        5.81      1.28 o
   5   2   8       16.91       18.98      1.69 o
   6   2   8        0.17        0.99      1.18 o
   7   2   8       74.35       68.17      3.51 o
   8   2   8       36.21       44.06      3.07 o
   9   2   8        9.89        9.70      2.13 o
  10   2   8        0.00        2.32      1.53 o
  11   2   8        2.25        1.93      1.45 o
 -11   3   8        7.11        6.47      2.15 o
 -10   3   8       33.51       31.84      2.83 o
  -9   3   8      159.19      171.78      6.67 o
  -8   3   8        9.72        6.39      1.61 o
  -7   3   8       78.26       74.50      3.79 o
  -6   3   8      384.50      394.79     12.32 o
  -5   3   8     1001.22      432.21    279.72 o
  -4   3   8       10.72       10.36      1.25 o
  -3   3   8       36.81       38.23      1.87 o
  -2   3   8       23.94       14.90      1.55 o
  -1   3   8       16.78       15.51      1.53 o
   0   3   8      290.30      289.36     14.37 o
   1   3   8      177.60      161.26      5.18 o
   2   3   8       90.38      110.90      4.37 o
   3   3   8       81.94       60.30      2.60 o
   4   3   8      124.05      126.17      4.26 o
   5   3   8      192.46      180.34      6.30 o
   6   3   8        0.00       -0.79      1.00 o
   7   3   8       20.08       15.09      2.17 o
   8   3   8       46.88       48.16      3.47 o
   9   3   8        0.04       -0.02      1.49 o
  10   3   8       37.70       46.29      4.21 o
 -11   4   8        1.20        3.37      1.68 o
 -10   4   8        1.08        1.74      1.51 o
  -9   4   8        0.01       -0.44      0.99 o
  -8   4   8       84.93       91.26      4.35 o
  -7   4   8      225.00      234.81      7.32 o
  -6   4   8       57.95       58.54      2.86 o
  -5   4   8        4.45        5.74      1.30 o
  -4   4   8       71.74       72.67      3.31 o
  -3   4   8      315.09      318.94      8.17 o
  -2   4   8       35.79       40.00      2.30 o
  -1   4   8      112.37      110.76      3.73 o
   0   4   8        0.46        1.84      0.87 o
   1   4   8       12.17       17.72      1.56 o
   2   4   8      599.23      616.65     17.62 o
   3   4   8      457.05      487.12     14.18 o
   4   4   8        1.74        3.33      1.20 o
   5   4   8        3.44        4.76      1.14 o
   6   4   8      232.71      189.84      6.57 o
   7   4   8      247.64      238.64      8.72 o
   8   4   8        0.28        1.13      1.20 o
   9   4   8        6.89        7.34      1.92 o
  10   4   8        7.23        7.26      1.87 o
 -10   5   8        1.05        1.69      1.35 o
  -9   5   8       10.99       10.67      1.43 o
  -8   5   8       17.61       19.18      2.42 o
  -7   5   8       11.16       10.55      1.56 o
  -6   5   8      325.03      328.31      9.16 o
  -5   5   8        8.59        5.62      2.25 o
  -4   5   8        9.82       14.52      1.85 o
  -3   5   8       13.92       13.45      1.53 o
  -2   5   8       48.40       45.57      1.31 o
  -1   5   8       91.54       87.71      4.33 o
   0   5   8      559.40      579.67     20.92 o
   1   5   8       87.21       89.36      4.13 o
   2   5   8      800.20      817.01     24.04 o
   3   5   8      157.29      152.50      5.13 o
   4   5   8       28.02       28.41      2.13 o
   5   5   8       12.74       14.00      1.63 o
   6   5   8       29.83       35.98      3.53 o
   7   5   8       31.33       27.25      2.56 o
   8   5   8       18.43       11.96      1.87 o
   9   5   8       62.23       64.64      4.09 o
  10   5   8        1.01        0.74      1.22 o
 -10   6   8       33.98       30.78      2.85 o
  -9   6   8        5.56        6.32      1.68 o
  -8   6   8        5.58        4.28      1.46 o
  -7   6   8        1.25        0.91      0.95 o
  -6   6   8       77.64       75.73      3.08 o
  -5   6   8      212.86      215.84      6.68 o
  -4   6   8       17.25       13.59      1.70 o
  -3   6   8      443.19      453.06     11.86 o
  -2   6   8      344.17      349.50      7.18 o
  -1   6   8       32.55       27.92      1.23 o
   0   6   8        0.54        4.77      1.53 o
   1   6   8      646.99      681.82     19.28 o
   2   6   8      353.29      371.04     17.49 o
   3   6   8      173.03      167.79      6.99 o
   4   6   8       10.70        9.67      1.74 o
   5   6   8      283.98      275.67      9.10 o
   6   6   8       26.66       22.70      2.09 o
   7   6   8      416.90      419.46     13.80 o
   8   6   8       35.51       37.87      3.00 o
   9   6   8       27.57       31.85      3.15 o
  10   6   8       24.62       22.04      2.27 o
 -10   7   8       79.95      101.33      9.65 o
  -9   7   8        2.69        1.20      0.99 o
  -8   7   8       13.10       12.70      2.93 o
  -7   7   8        3.82        6.35      1.07 o
  -6   7   8        8.91       11.93      1.50 o
  -5   7   8       50.69       43.97      2.83 o
  -4   7   8        8.95       10.44      2.42 o
  -3   7   8        8.47        6.38      1.30 o
  -2   7   8      651.84      639.93     14.89 o
  -1   7   8      136.95      148.40      4.23 o
   0   7   8       34.62       46.00      3.73 o
   1   7   8        1.75        2.54      1.06 o
   2   7   8     1248.18     1284.49     50.56 o
   3   7   8        6.36        8.59      2.10 o
   4   7   8      215.37      207.67      8.17 o
   5   7   8        4.26        4.25      1.38 o
   6   7   8        0.56        2.32      1.26 o
   7   7   8      132.47      157.13      6.71 o
   8   7   8        2.02        2.29      1.15 o
   9   7   8       20.87       14.81      2.43 o
  -9   8   8        0.22        1.35      2.84 o
  -8   8   8       41.48       36.44      4.38 o
  -7   8   8       30.24       26.83      3.18 o
  -6   8   8       13.96       11.93      2.15 o
  -5   8   8        1.22        1.34      1.10 o
  -4   8   8        4.97        6.66      1.49 o
  -3   8   8       19.32       25.49      1.84 o
  -2   8   8       89.16       72.49      2.84 o
  -1   8   8      193.72      200.66      5.74 o
   0   8   8      233.56      203.39      5.55 o
   1   8   8       34.15       43.05      1.96 o
   2   8   8      117.39      120.16      3.96 o
   3   8   8       88.88       99.03      4.07 o
   4   8   8        2.87        3.18      1.22 o
   5   8   8        4.74        7.38      1.58 o
   6   8   8        4.85        5.01      1.86 o
   7   8   8       11.06       14.53      1.95 o
   8   8   8        0.31        0.35      1.20 o
   9   8   8       11.56       17.73      3.64 o
  -9   9   8       12.41       13.00      4.95 o
  -8   9   8       73.14       86.12      9.01 o
  -7   9   8       48.30       41.52      4.09 o
  -6   9   8        1.29        1.30      0.81 o
  -5   9   8      150.58      145.39      9.34 o
  -4   9   8        8.97       10.35      2.13 o
  -3   9   8       19.60       13.67      2.10 o
  -2   9   8        0.27        0.02      0.49 o
  -1   9   8      905.15      876.06     23.13 o
   0   9   8       81.09       84.86      3.28 o
   1   9   8       54.14       59.58      2.20 o
   2   9   8        3.36        3.85      0.92 o
   3   9   8       29.96       34.95      2.63 o
   4   9   8       42.09       45.06      2.59 o
   5   9   8        0.34        0.38      1.15 o
   6   9   8       61.77       55.57      4.16 o
   7   9   8        3.38        4.44      1.74 o
   8   9   8        7.48        9.09      3.21 o
  -8  10   8       56.52       67.71      8.02 o
  -7  10   8        0.02       -2.40      3.11 o
  -6  10   8      141.85      129.76      9.57 o
  -5  10   8        2.36        1.48      1.15 o
  -4  10   8       26.04       24.56      3.00 o
  -3  10   8       46.41       42.70      2.63 o
  -2  10   8      186.17      170.07      5.25 o
  -1  10   8        0.07        1.00      1.02 o
   0  10   8       31.25       28.08      2.26 o
   1  10   8        3.32        2.29      0.87 o
   2  10   8      225.97      231.76      6.64 o
   3  10   8      109.69      110.73      4.16 o
   4  10   8       34.07       31.38      1.78 o
   5  10   8        9.16        8.62      1.22 o
   6  10   8        0.35        0.49      1.10 o
   7  10   8        3.83        3.80      2.61 o
   8  10   8        0.40        1.33      2.45 o
  -7  11   8        0.08        0.74      2.33 o
  -6  11   8        0.00        0.12      1.91 o
  -5  11   8        5.99        4.20      1.06 o
  -4  11   8        0.01       -0.85      0.85 o
  -3  11   8        1.30        0.00      1.01 o
  -2  11   8       99.70       68.09      4.23 o
  -1  11   8       80.27       71.54      3.02 o
   0  11   8        6.42        4.84      1.39 o
   1  11   8        7.35        6.77      1.16 o
   2  11   8      110.83      103.37      4.05 o
   3  11   8        0.01        1.36      0.95 o
   4  11   8       18.61       17.39      1.65 o
   5  11   8       13.59       12.69      1.72 o
   6  11   8       94.45      104.45      9.30 o
   7  11   8      162.79      156.03     49.57 o
  -7  12   8       56.03       69.36      7.87 o
  -6  12   8        6.16        3.50      2.66 o
  -5  12   8       38.76       53.04      6.69 o
  -4  12   8        1.85        1.70      1.08 o
  -3  12   8        8.49        7.22      1.31 o
  -2  12   8       90.26       83.30      4.85 o
  -1  12   8       31.58       28.92      2.01 o
   0  12   8       54.76       68.89      4.06 o
   1  12   8        0.12        1.35      0.88 o
   2  12   8       33.52       33.99      1.99 o
   3  12   8        2.86        2.64      1.37 o
   4  12   8        2.64        2.34      1.02 o
   5  12   8        6.36       11.42      3.98 o
   6  12   8        3.14        3.26      2.57 o
  -5  13   8        2.50        4.47      2.84 o
  -4  13   8       13.00       12.82      3.42 o
  -3  13   8        0.02        0.31      0.96 o
  -2  13   8        2.84        3.37      1.50 o
  -1  13   8        7.96        6.70      1.45 o
   0  13   8        3.08        5.13      1.38 o
   1  13   8        1.47        2.89      1.06 o
   2  13   8        2.62        2.05      0.93 o
   3  13   8        0.41        1.19      0.98 o
   4  13   8       40.39       57.41      4.85 o
   5  13   8        4.87        2.19      2.34 o
  -4  14   8        1.23        1.75      2.37 o
  -3  14   8        0.27        3.27      2.38 o
  -2  14   8        0.67       -0.58      1.10 o
  -1  14   8        0.40        0.28      0.86 o
   0  14   8        0.21        0.55      1.14 o
   1  14   8        3.26        4.18      1.37 o
   2  14   8        0.19        1.39      1.05 o
   3  14   8        9.46        5.88      2.97 o
   4  14   8        0.06       -0.15      1.85 o
  -1  15   8        0.07        1.21      0.95 o
   0  15   8       11.71        9.61      1.75 o
   1  15   8       15.08       12.21      2.30 o
 -11   1   9        6.60        5.24      2.91 o
 -10   1   9       39.74       43.98      4.11 o
  -9   1   9       11.08        9.58      1.90 o
  -8   1   9       15.91       15.43      2.56 o
  -7   1   9        0.14        0.84      1.25 o
  -6   1   9       59.53       51.38      3.78 o
  -5   1   9        9.69       13.89      1.43 o
  -4   1   9      422.65      404.96     10.41 o
  -3   1   9      375.71      358.70      9.01 o
  -2   1   9      342.02      353.25      8.23 o
  -1   1   9        5.08       19.63      4.73 o
   0   1   9        8.72       15.52      1.88 o
   1   1   9       58.51       58.25      2.83 o
   2   1   9      136.08      148.97      5.03 o
   3   1   9        3.10        2.21      1.22 o
   4   1   9      947.18      952.86     31.59 o
   5   1   9       77.87       75.40      3.61 o
   6   1   9       20.14       17.21      2.34 o
   7   1   9      208.10      204.43      8.21 o
   8   1   9       68.66       73.66      5.04 o
   9   1   9        3.02        3.81      1.79 o
  10   1   9        0.26        0.95      1.44 o
 -10   2   9       34.04       40.12      3.08 o
  -9   2   9        0.85        2.77      1.24 o
  -8   2   9        1.35        3.51      1.10 o
  -7   2   9       11.83        4.33      2.36 o
  -6   2   9      395.85      403.46     14.16 o
  -5   2   9        6.93        3.79      1.15 o
  -4   2   9       31.09       40.93      2.08 o
  -3   2   9       56.33       61.11      2.23 o
  -2   2   9       40.87       36.70      2.64 o
  -1   2   9       57.24       50.66      2.33 o
   0   2   9       10.00        6.22      1.23 o
   1   2   9      206.39      208.31      8.04 o
   2   2   9        0.17       -0.56      1.01 o
   3   2   9       55.70       51.48      3.07 o
   4   2   9       41.62       40.98      2.93 o
   5   2   9       25.31       33.90      2.81 o
   6   2   9      216.45      199.83      7.70 o
   7   2   9       71.77       61.44      4.61 o
   8   2   9       41.76       43.31      3.02 o
   9   2   9        5.54        5.69      1.62 o
  10   2   9       25.03       32.23      3.18 o
 -10   3   9       90.81       98.31      5.25 o
  -9   3   9       19.39       18.78      1.94 o
  -8   3   9      103.21      112.71      4.77 o
  -7   3   9        4.90        4.67      1.34 o
  -6   3   9      134.74      139.18      4.46 o
  -5   3   9      451.86      455.47     13.31 o
  -4   3   9      114.52      121.71      4.77 o
  -3   3   9       12.57       10.39      2.55 o
  -2   3   9       48.45       49.21      2.56 o
  -1   3   9        9.03        9.35      1.56 o
   0   3   9       94.02      102.74      4.53 o
   1   3   9        0.05        1.19      0.97 o
   2   3   9        0.06        1.39      1.38 o
   3   3   9       74.17       78.33      3.38 o
   4   3   9      311.90      305.62     10.04 o
   5   3   9        8.64       10.62      1.82 o
   6   3   9      121.56      110.92      4.52 o
   7   3   9        0.61        2.74      1.40 o
   8   3   9        0.97        4.31      1.78 o
   9   3   9       27.68       28.40      2.74 o
  10   3   9        1.68        1.49      1.55 o
 -10   4   9        1.83        2.43      1.55 o
  -9   4   9       13.41       17.87      2.18 o
  -8   4   9        3.47        5.82      1.44 o
  -7   4   9      109.51      111.41      4.56 o
  -6   4   9      126.58      132.09      5.05 o
  -5   4   9       60.16       65.00      3.11 o
  -4   4   9      383.15      364.81     15.35 o
  -3   4   9        3.29        4.22      1.10 o
  -2   4   9       48.99       44.46      2.64 o
  -1   4   9      124.82      110.76      3.80 o
   0   4   9        2.78        3.06      1.09 o
   1   4   9       61.75       70.14      4.35 o
   2   4   9       68.10       68.33      3.23 o
   3   4   9      202.23      182.37      7.46 o
   4   4   9       40.88       45.84      3.05 o
   5   4   9        6.30        5.12      1.63 o
   6   4   9       45.55       35.44      3.00 o
   7   4   9        0.01       -0.20      1.23 o
   8   4   9        2.47        2.76      1.59 o
   9   4   9        1.40        0.74      1.12 o
  10   4   9        6.24        6.86      1.95 o
 -10   5   9       31.73       30.35      3.03 o
  -9   5   9       15.49       17.57      2.26 o
  -8   5   9       12.02       11.47      1.75 o
  -7   5   9       12.01       15.47      1.80 o
  -6   5   9       37.74       28.68      7.72 o
  -5   5   9      132.91      138.81      5.50 o
  -4   5   9      183.86      176.22      6.09 o
  -3   5   9        6.84        8.21      1.20 o
  -2   5   9        5.46        4.32      0.68 o
  -1   5   9        8.50        8.18      1.53 o
   0   5   9        5.50        8.17      1.44 o
   1   5   9      166.80      175.83      6.71 o
   2   5   9      735.98      803.32     25.20 o
   3   5   9      366.19      359.81     11.16 o
   4   5   9      524.23      549.65     18.32 o
   5   5   9       10.20        7.41      1.87 o
   6   5   9       25.17       24.40      2.26 o
   7   5   9       23.76       19.32      2.34 o
   8   5   9        4.58        4.71      1.65 o
   9   5   9        1.22        2.69      1.62 o
  10   5   9       13.51       12.67      2.98 o
 -10   6   9        0.04        0.73      1.26 o
  -9   6   9       26.13       31.56      2.61 o
  -8   6   9        0.19       -0.16      1.09 o
  -7   6   9       14.24       17.90      1.73 o
  -6   6   9       59.59       47.78     10.21 o
  -5   6   9      128.01      127.14      6.72 o
  -4   6   9        2.72        0.38      0.94 o
  -3   6   9       46.50       49.76      2.93 o
  -2   6   9      317.05      325.48      7.03 o
  -1   6   9      189.36      175.62      4.62 o
   0   6   9      157.33      164.50      5.39 o
   1   6   9       53.62       53.33      3.35 o
   2   6   9       40.90       43.61      4.05 o
   3   6   9      303.30      308.86     10.93 o
   4   6   9        4.54        5.71      1.68 o
   5   6   9        3.72        4.29      1.58 o
   6   6   9       31.64       36.33      2.65 o
   7   6   9      319.12      319.69     11.34 o
   8   6   9       60.72       59.47      3.88 o
   9   6   9        3.41        3.10      1.32 o
  -9   7   9        1.50        1.64      1.09 o
  -8   7   9        2.00        1.41      1.12 o
  -7   7   9       41.45       41.33      2.84 o
  -6   7   9       14.62       11.29      2.53 o
  -5   7   9       61.48       64.28      4.70 o
  -4   7   9       10.03        8.88      1.78 o
  -3   7   9      491.13      480.33     13.29 o
  -2   7   9      398.35      395.72      9.10 o
  -1   7   9       11.98       18.45      1.44 o
   0   7   9       57.35       60.01      2.47 o
   1   7   9        6.10        6.00      1.10 o
   2   7   9      124.33      117.78      5.80 o
   3   7   9       20.14       22.86      3.60 o
   4   7   9      121.93      120.48      6.82 o
   5   7   9       55.99       61.40      3.30 o
   6   7   9        0.63        0.47      1.15 o
   7   7   9       56.40       52.88      3.17 o
   8   7   9        2.58        2.69      2.02 o
   9   7   9       21.91       21.26      2.24 o
  -9   8   9        7.01        3.97      4.50 o
  -8   8   9        0.11       -0.65      1.08 o
  -7   8   9        3.96        1.59      1.02 o
  -6   8   9        2.63        2.62      1.23 o
  -5   8   9       69.86       66.54      4.19 o
  -4   8   9        4.20        4.86      1.43 o
  -3   8   9        3.73        2.65      1.18 o
  -2   8   9        1.97        0.64      0.76 o
  -1   8   9      438.56      423.04     10.62 o
   0   8   9       18.24       19.54      1.60 o
   1   8   9        4.20        3.76      1.08 o
   2   8   9        0.04        0.01      1.06 o
   3   8   9       22.54       18.18      3.50 o
   4   8   9        0.39        0.16      1.00 o
   5   8   9        1.15        2.46      1.36 o
   6   8   9        0.17        0.86      1.34 o
   7   8   9       28.82       33.46      3.35 o
   8   8   9      121.02      114.24      8.96 o
  -8   9   9       24.71       40.70      5.65 o
  -7   9   9        0.42        0.10      1.06 o
  -6   9   9       11.80        9.31      2.60 o
  -5   9   9        2.96        4.42      1.79 o
  -4   9   9        4.43        2.88      1.97 o
  -3   9   9        2.30        1.89      1.02 o
  -2   9   9        3.86        4.25      0.93 o
  -1   9   9       90.48       90.45      3.39 o
   0   9   9        3.97        4.27      0.95 o
   1   9   9        8.80       10.99      1.56 o
   2   9   9      116.97      118.50      4.15 o
   3   9   9       21.54       19.00      1.86 o
   4   9   9       35.03       36.94      5.74 o
   5   9   9       55.11       55.86      3.48 o
   6   9   9       34.02       35.76      2.69 o
   7   9   9       30.60       30.09      2.87 o
   8   9   9        2.85        3.07      3.63 o
  -8  10   9       23.16       26.35      6.35 o
  -7  10   9       82.18      107.56      7.17 o
  -6  10   9       16.35       19.06      4.80 o
  -5  10   9        0.97        2.27      1.70 o
  -4  10   9        2.46        4.30      1.60 o
  -3  10   9       43.83       44.40      2.85 o
  -2  10   9       18.64       14.10      1.36 o
  -1  10   9       31.10       38.06      2.27 o
   0  10   9      288.72      263.00      7.53 o
   1  10   9      235.60      226.75      6.84 o
   2  10   9        0.05        0.46      0.87 o
   3  10   9        7.86        5.77      1.26 o
   4  10   9       14.22       16.61      1.68 o
   5  10   9        8.16        7.88      1.63 o
   6  10   9        7.83        3.59      1.58 o
   7  10   9       10.68       15.50      5.27 o
  -7  11   9        2.16        3.10      2.71 o
  -6  11   9       92.47      137.61      9.97 o
  -5  11   9       18.63       15.56      1.91 o
  -4  11   9       21.96       26.89      3.53 o
  -3  11   9       35.30       37.67      2.88 o
  -2  11   9        6.13        4.04      0.80 o
  -1  11   9       99.16      102.22      3.95 o
   0  11   9      126.53      119.20      4.19 o
   1  11   9        0.81        1.30      1.10 o
   2  11   9       11.60       12.34      1.40 o
   3  11   9       23.28       25.23      2.13 o
   4  11   9       70.20       69.82      3.22 o
   5  11   9       37.72       32.18      3.54 o
   6  11   9        1.20        1.77      2.32 o
   7  11   9        1.60        1.62      6.16 o
  -6  12   9        3.38        3.18      2.74 o
  -5  12   9        0.45        2.03      5.51 o
  -4  12   9      106.72      117.33      9.04 o
  -3  12   9       13.35       13.36      1.66 o
  -2  12   9       11.36       12.10      1.60 o
  -1  12   9        5.88        5.69      1.37 o
   0  12   9        8.46        6.07      1.36 o
   1  12   9       53.80       51.19      2.94 o
   2  12   9       26.87       31.51      2.03 o
   3  12   9        5.28        3.39      1.10 o
   4  12   9        6.39        5.85      1.75 o
   5  12   9      167.58      197.86     11.11 o
   6  12   9        1.64       -0.34      2.44 o
  -5  13   9        5.10        5.35      3.89 o
  -4  13   9       24.73       29.38      4.29 o
  -3  13   9        0.04        0.29      1.22 o
  -2  13   9        2.73        1.91      1.29 o
  -1  13   9       23.25       22.29      2.10 o
   0  13   9        7.23        7.29      1.39 o
   1  13   9       12.83       13.39      1.63 o
   2  13   9        0.32        1.10      1.37 o
   3  13   9       24.61       26.58      2.06 o
   4  13   9        0.00        0.35      1.97 o
  -3  14   9        0.83        4.90      2.25 o
  -2  14   9       74.44       72.70      4.50 o
  -1  14   9       12.51       11.60      1.98 o
   0  14   9       15.49       14.86      1.80 o
   1  14   9        2.29        4.64      1.17 o
   2  14   9        0.10        1.21      1.28 o
 -10   0  10       37.83       44.76      5.74 o
  -9   0  10       13.98       19.73      4.13 o
  -8   0  10       70.89       78.60      6.28 o
  -7   0  10        4.78        5.30      3.06 o
  -6   0  10      133.76      157.77     12.85 o
  -5   0  10      531.56      549.83     18.04 o
  -4   0  10       19.36       24.03      2.36 o
  -3   0  10       25.83       28.55      2.92 o
  -2   0  10      232.90      226.13      8.77 o
  -1   0  10      187.04      223.73      9.91 o
   0   0  10      448.88      394.97     17.99 o
   1   0  10      289.66      337.71     14.15 o
   2   0  10      603.59      620.84     27.57 o
   3   0  10       89.33       95.04      6.77 o
   4   0  10        4.29        4.91      2.48 o
   5   0  10       15.79       26.96      4.13 o
   6   0  10      184.93      208.33     14.87 o
   7   0  10        0.44       -0.70      2.03 o
   8   0  10       63.20       70.49      6.65 o
   9   0  10        3.38        0.99      2.07 o
  10   0  10       25.75       25.58      4.80 o
 -10   1  10        6.90        6.46      1.90 o
  -9   1  10       48.05       52.47      3.65 o
  -8   1  10       11.60       11.22      2.56 o
  -7   1  10      583.48      588.23     22.83 o
  -6   1  10       77.37       75.61      4.20 o
  -5   1  10       48.11       43.80      2.72 o
  -4   1  10       11.65       10.38      1.02 o
  -3   1  10       25.59       31.92      1.45 o
  -2   1  10      142.35      163.16      5.33 o
  -1   1  10        0.96        2.65      1.53 o
   0   1  10      158.14      169.37      6.08 o
   1   1  10       92.29       88.09      4.38 o
   2   1  10       30.82       46.70      5.26 o
   3   1  10      338.58      307.11      9.51 o
   4   1  10       32.89       32.62      3.01 o
   5   1  10      204.65      196.12      8.58 o
   6   1  10       90.73       85.08      4.36 o
   7   1  10       15.97       17.71      3.03 o
   8   1  10       21.23       23.70      3.17 o
   9   1  10        0.51        2.26      1.62 o
  10   1  10       26.43       42.57      3.61 o
 -10   2  10        7.37        8.28      2.52 o
  -9   2  10        0.56        2.30      1.67 o
  -8   2  10        2.32        1.56      1.52 o
  -7   2  10      148.14      149.46      6.82 o
  -6   2  10      415.01      397.39     13.84 o
  -5   2  10        0.26        0.92      0.92 o
  -4   2  10      121.83      120.21      5.76 o
  -3   2  10        5.70        6.11      0.96 o
  -2   2  10       80.42       71.57      2.29 o
  -1   2  10      490.78      472.11     14.50 o
   0   2  10       37.87       43.80      3.14 o
   1   2  10        8.29        5.25      1.45 o
   2   2  10       52.66       55.42      3.01 o
   3   2  10       95.27      100.63      4.66 o
   4   2  10        0.04        0.93      1.13 o
   5   2  10        2.85        2.15      1.51 o
   6   2  10       12.10        8.67      1.89 o
   7   2  10       42.90       42.58      3.41 o
   8   2  10        1.58        0.10      1.57 o
   9   2  10        2.10        1.74      1.88 o
  10   2  10       12.61       15.97      2.89 o
 -10   3  10        0.59       -1.27      1.32 o
  -9   3  10        2.39        1.03      1.12 o
  -8   3  10        1.81        2.05      1.76 o
  -7   3  10       34.27       38.31      4.09 o
  -6   3  10      135.92      132.84      5.02 o
  -5   3  10       17.60       15.88      2.80 o
  -4   3  10        0.78        0.50      1.06 o
  -3   3  10       68.84       60.21      1.85 o
  -2   3  10       19.14       15.63      2.02 o
  -1   3  10      445.72      427.70     14.25 o
   0   3  10       19.91       17.79      2.15 o
   1   3  10       94.68       93.96      4.98 o
   2   3  10      118.23      105.16      5.80 o
   3   3  10      361.70      378.94     13.86 o
   4   3  10        3.96        3.00      1.60 o
   5   3  10        8.60        6.74      1.80 o
   6   3  10        0.46        0.40      1.35 o
   7   3  10       38.33       39.22      3.20 o
   8   3  10       33.39       29.46      3.18 o
   9   3  10        1.82        3.88      2.29 o
 -10   4  10        2.76        5.40      1.49 o
  -9   4  10       53.30       54.28      7.62 o
  -8   4  10        3.41        1.81      1.29 o
  -7   4  10        0.23        0.76      1.10 o
  -6   4  10        0.01       -0.10      0.85 o
  -5   4  10       16.06       20.03      2.52 o
  -4   4  10        4.55        6.74      1.62 o
  -3   4  10      210.66      222.97      7.98 o
  -2   4  10      434.27      467.46     14.30 o
  -1   4  10      134.07      137.55      5.56 o
   0   4  10       55.43       71.03      3.43 o
   1   4  10      364.62      384.00     13.56 o
   2   4  10     1184.02     1138.22     38.80 o
   3   4  10        9.61        8.10      1.79 o
   4   4  10       59.75       64.15      3.62 o
   5   4  10      104.67      106.89      4.59 o
   6   4  10       94.09       93.16      4.95 o
   7   4  10        1.07        1.59      1.42 o
   8   4  10        0.47        0.88      1.31 o
   9   4  10        0.72       -0.72      1.66 o
  -9   5  10       29.55       37.55      3.00 o
  -8   5  10        1.58        0.47      0.98 o
  -7   5  10       80.82       77.41      4.37 o
  -6   5  10       64.23       65.08      3.24 o
  -5   5  10        0.94        2.12      1.69 o
  -4   5  10        1.90        1.25      1.43 o
  -3   5  10       87.95       86.63      3.58 o
  -2   5  10      156.79      155.54      4.06 o
  -1   5  10       75.68       70.56      3.35 o
   0   5  10       41.07       46.20      2.71 o
   1   5  10       51.89       64.03      4.97 o
   2   5  10      191.17      198.99      8.23 o
   3   5  10       19.54       17.20      2.49 o
   4   5  10       49.99       45.52      2.87 o
   5   5  10        3.31        3.96      1.51 o
   6   5  10        0.07        0.86      1.18 o
   7   5  10       38.12       39.57      3.66 o
   8   5  10       32.77       32.32      3.33 o
   9   5  10        0.44        0.91      1.65 o
  -9   6  10        0.27        0.39      1.33 o
  -8   6  10        0.02        1.69      1.40 o
  -7   6  10        0.49        0.02      1.16 o
  -6   6  10       36.96       37.35      2.32 o
  -5   6  10       70.58       76.53      5.14 o
  -4   6  10       81.45       83.20      3.91 o
  -3   6  10        4.19        4.78      1.25 o
  -2   6  10       27.88       24.97      1.27 o
  -1   6  10       20.68       18.03      1.50 o
   0   6  10       11.47        9.99      1.77 o
   1   6  10      243.83      234.48      8.26 o
   2   6  10       44.92       43.64      5.08 o
   3   6  10       64.85       72.05      5.17 o
   4   6  10       14.56       15.38      2.28 o
   5   6  10      104.99       99.59      4.63 o
   6   6  10        2.12        2.31      1.45 o
   7   6  10       62.85       62.42      4.22 o
   8   6  10        0.02        0.09      1.29 o
   9   6  10        5.29        5.23      2.72 o
  -9   7  10        0.92       -0.35      1.13 o
  -8   7  10        8.22        4.64      1.50 o
  -7   7  10       35.57       33.89      2.97 o
  -6   7  10       11.57        9.97      1.47 o
  -5   7  10       88.29       87.10      5.94 o
  -4   7  10       21.42       24.57      2.80 o
  -3   7  10        4.50        2.74      1.38 o
  -2   7  10      266.60      232.86      5.57 o
  -1   7  10       22.32       21.59      1.70 o
   0   7  10       31.64       33.59      2.56 o
   1   7  10        1.64        0.31      1.25 o
   2   7  10       47.16       41.96      6.18 o
   3   7  10       58.15       63.00      3.95 o
   4   7  10        7.81        7.45      2.23 o
   5   7  10        2.38        1.92      1.23 o
   6   7  10      256.58      245.70     10.78 o
   7   7  10       35.93       30.80      3.50 o
   8   7  10       15.05       12.74      2.33 o
  -8   8  10        6.88        3.99      1.77 o
  -7   8  10        4.05        4.86      1.28 o
  -6   8  10       44.34       43.07      2.74 o
  -5   8  10      111.38      117.49      5.54 o
  -4   8  10      212.42      211.99      8.26 o
  -3   8  10        2.19        2.38      1.40 o
  -2   8  10       14.63       11.08      1.08 o
  -1   8  10       48.82       49.17      2.22 o
   0   8  10        2.22        2.17      1.09 o
   1   8  10        0.78       -0.59      0.93 o
   2   8  10        4.24        4.10      1.21 o
   3   8  10       88.76       88.28      5.51 o
   4   8  10        0.26       -1.56      1.56 o
   5   8  10       27.30       26.29      3.13 o
   6   8  10       45.51       48.01      4.50 o
   7   8  10        7.59       11.60      3.27 o
   8   8  10       51.52       52.16      7.79 o
  -8   9  10        4.00       10.70      5.51 o
  -7   9  10       20.57       18.98      2.97 o
  -6   9  10        0.53        0.87      0.97 o
  -5   9  10        0.92        0.41      1.60 o
  -4   9  10        1.04        3.65      1.43 o
  -3   9  10      142.19      137.58      5.40 o
  -2   9  10       80.76       70.81      3.46 o
  -1   9  10       13.74       12.21      1.19 o
   0   9  10        2.40        1.96      1.05 o
   1   9  10      140.93      139.31      5.03 o
   2   9  10       18.18       19.52      2.78 o
   3   9  10       52.63       52.50      3.37 o
   4   9  10       14.96       14.61      3.73 o
   5   9  10        0.00        0.06      1.36 o
   6   9  10        2.81        4.29      2.77 o
   7   9  10      137.89      140.38     14.37 o
  -7  10  10       18.46       19.71      4.96 o
  -6  10  10        0.30        1.05      0.86 o
  -5  10  10       28.88       41.84      3.79 o
  -4  10  10        1.48        1.63      2.01 o
  -3  10  10       11.95       10.00      1.59 o
  -2  10  10      150.54      120.60      6.56 o
  -1  10  10       24.97       22.70      1.89 o
   0  10  10       48.53       48.54      2.52 o
   1  10  10        1.38        0.53      1.09 o
   2  10  10       98.84      103.97      4.99 o
   3  10  10       71.39       84.65      3.67 o
   4  10  10        2.98        1.18      1.01 o
   5  10  10        8.96       11.75      2.17 o
   6  10  10      150.24      165.20     20.48 o
   7  10  10        1.00        0.11      3.43 o
  -6  11  10        6.66       11.69      3.61 o
  -5  11  10        0.58        0.39      1.31 o
  -4  11  10        1.55        1.11      1.65 o
  -3  11  10       10.20       12.18      2.72 o
  -2  11  10        0.14        1.07      1.24 o
  -1  11  10      100.62       88.90      3.48 o
   0  11  10        4.99        3.50      1.34 o
   1  11  10        3.64        1.91      1.06 o
   2  11  10       41.10       49.25      3.71 o
   3  11  10       37.99       36.43      2.53 o
   4  11  10       75.53       68.62      6.61 o
   5  11  10       24.51       28.38      2.60 o
   6  11  10       65.62       68.40      7.32 o
  -5  12  10        8.40        5.14      2.52 o
  -4  12  10       19.03       17.93      2.69 o
  -3  12  10       37.62       42.52      3.06 o
  -2  12  10       98.16       98.24      5.35 o
  -1  12  10       41.04       41.94      2.73 o
   0  12  10        0.21        1.37      1.31 o
   1  12  10       80.05       83.78      3.84 o
   2  12  10       28.90       27.81      5.68 o
   3  12  10       14.21       10.46      3.10 o
   4  12  10       14.41        9.79      2.72 o
   5  12  10        4.18        2.04      2.28 o
  -3  13  10        3.35        4.87      1.78 o
  -2  13  10        1.21        1.18      1.36 o
  -1  13  10        2.25        4.07      1.38 o
   0  13  10        0.11       -0.24      0.96 o
   1  13  10        8.76       10.99      2.13 o
   2  13  10       50.61       49.34      3.08 o
   3  13  10        0.35        0.00      1.25 o
  -9   1  11       14.00       12.55      2.63 o
  -8   1  11       41.80       56.83      4.56 o
  -7   1  11        0.55        0.91      1.83 o
  -6   1  11      179.49      186.55      8.52 o
  -5   1  11      177.75      169.74      6.68 o
  -4   1  11      399.18      412.53     11.41 o
  -3   1  11       24.95       27.42      1.74 o
  -2   1  11       39.49       38.89      2.98 o
  -1   1  11       54.92       49.63      6.15 o
   0   1  11       97.78       91.89      4.94 o
   1   1  11       35.41       44.43      3.23 o
   2   1  11      260.73      254.32      9.35 o
   3   1  11       64.46       75.54      4.57 o
   4   1  11      396.86      426.01     16.36 o
   5   1  11        0.24        0.52      1.52 o
   6   1  11      172.10      197.65      8.92 o
   7   1  11       11.47       14.64      2.51 o
   8   1  11        2.34        3.61      1.68 o
   9   1  11       14.09       14.86      2.68 o
  -9   2  11       10.34       11.22      2.79 o
  -8   2  11       47.23       48.61      3.93 o
  -7   2  11       35.85       45.83      3.72 o
  -6   2  11       48.39       56.55      3.08 o
  -5   2  11       41.75       45.56      2.71 o
  -4   2  11      204.00      186.67      4.73 o
  -3   2  11      277.19      244.67      9.65 o
  -2   2  11       67.81       60.00      2.29 o
  -1   2  11       28.54       33.00      2.57 o
   0   2  11      101.89       96.92      5.12 o
   1   2  11       26.60       27.59      3.08 o
   2   2  11      204.45      216.93      9.14 o
   3   2  11        4.96        2.12      1.34 o
   4   2  11      259.30      245.99      9.25 o
   5   2  11        9.72       11.31      2.13 o
   6   2  11       31.86       26.07      3.30 o
   7   2  11       81.65       74.51      4.50 o
   8   2  11        0.09        1.37      1.66 o
   9   2  11        0.03        0.67      1.78 o
  -9   3  11        1.43        2.76      1.85 o
  -8   3  11        2.02        1.89      1.61 o
  -7   3  11       73.73       82.91      5.33 o
  -6   3  11      102.22      100.18      4.61 o
  -5   3  11       12.21       17.71      2.23 o
  -4   3  11       19.56       21.51      2.62 o
  -3   3  11        9.16        8.57      0.92 o
  -2   3  11      102.25      101.30      6.01 o
  -1   3  11        0.19        1.28      1.51 o
   0   3  11       11.23       16.77      2.60 o
   1   3  11      217.20      230.40      8.22 o
   2   3  11       96.49       86.07      4.68 o
   3   3  11      113.46      106.76      5.76 o
   4   3  11       10.77       13.51      2.80 o
   5   3  11        7.21       10.49      2.29 o
   6   3  11        3.91        3.05      1.58 o
   7   3  11       39.15       40.90      4.31 o
   8   3  11       25.70       24.92      3.34 o
   9   3  11       15.99       13.04      2.35 o
  -9   4  11        6.32        9.16      2.70 o
  -8   4  11       28.90       33.04      3.57 o
  -7   4  11       12.52        8.64      2.38 o
  -6   4  11       15.37       13.72      1.78 o
  -5   4  11       18.57       20.87      3.04 o
  -4   4  11        1.14        0.59      1.59 o
  -3   4  11        5.09        4.06      1.74 o
  -2   4  11        2.60        1.46      1.15 o
  -1   4  11        6.45        6.86      1.55 o
   0   4  11       10.89       10.30      1.67 o
   1   4  11      320.15      293.78     11.51 o
   2   4  11      220.61      225.65      8.95 o
   3   4  11        4.41        5.14      1.54 o
   4   4  11        9.12       13.46      2.02 o
   5   4  11        0.06        0.08      1.61 o
   6   4  11        5.43        4.33      1.74 o
   7   4  11        6.91        3.52      2.01 o
   8   4  11       19.61       18.83      2.48 o
   9   4  11        3.06        3.12      1.84 o
  -9   5  11        0.09        0.52      1.54 o
  -8   5  11        1.18        1.89      1.71 o
  -7   5  11       42.46       43.04      4.14 o
  -6   5  11        7.31        6.15      1.39 o
  -5   5  11        0.06        0.59      1.08 o
  -4   5  11       20.21       20.03      2.80 o
  -3   5  11       89.56       93.06      3.87 o
  -2   5  11      103.84       93.77      3.58 o
  -1   5  11      390.09      383.49     12.88 o
   0   5  11        2.06        2.55      1.53 o
   1   5  11       92.35       93.43      5.11 o
   2   5  11       42.91       38.75      3.64 o
   3   5  11       12.60       12.89      2.65 o
   4   5  11       11.37       12.06      2.09 o
   5   5  11        0.79        1.13      1.83 o
   6   5  11        3.79        2.56      1.45 o
   7   5  11       20.01       24.60      2.94 o
   8   5  11        1.31        0.28      1.55 o
  -8   6  11        0.42        1.49      1.48 o
  -7   6  11        5.03        5.18      1.58 o
  -6   6  11        8.85        7.54      1.70 o
  -5   6  11       29.39       36.62      3.24 o
  -4   6  11      101.54       93.86      5.50 o
  -3   6  11       33.91       32.98      2.47 o
  -2   6  11       26.99       27.60      1.98 o
  -1   6  11       79.39       70.74      2.62 o
   0   6  11        0.10        0.25      1.80 o
   1   6  11        0.41        2.50      1.65 o
   2   6  11        4.26        9.51      2.33 o
   3   6  11       14.07       13.95      2.40 o
   4   6  11       22.05       22.04      2.32 o
   5   6  11       22.07       20.10      2.58 o
   6   6  11        1.30        1.02      1.56 o
   7   6  11       12.15       10.97      2.64 o
   8   6  11        7.73        8.05      2.53 o
  -8   7  11        4.59        5.87      1.89 o
  -7   7  11        2.48        3.24      1.48 o
  -6   7  11        0.79        2.97      1.47 o
  -5   7  11       13.36       10.10      1.94 o
  -4   7  11       62.92       63.63      4.13 o
  -3   7  11       32.76       29.05      3.05 o
  -2   7  11       10.14        8.02      0.86 o
  -1   7  11      122.14      123.78      3.91 o
   0   7  11        0.08        0.25      1.04 o
   1   7  11        4.09        2.62      1.62 o
   2   7  11      213.00      259.53     11.84 o
   3   7  11      152.19      145.97      7.28 o
   4   7  11        4.54        3.75      2.37 o
   5   7  11        3.30        3.88      2.10 o
   6   7  11       30.93       39.23      3.67 o
   7   7  11       40.53       45.28      4.07 o
   8   7  11        2.50        3.59      1.77 o
  -7   8  11       16.03       14.61      2.05 o
  -6   8  11       19.51       29.04      3.08 o
  -5   8  11       65.51       66.37      3.95 o
  -4   8  11        0.12        0.47      2.34 o
  -3   8  11        0.24        0.49      1.32 o
  -2   8  11        1.02        0.15      0.71 o
  -1   8  11       22.29       19.00      1.43 o
   0   8  11        5.94        5.44      1.18 o
   1   8  11        8.56        9.04      1.47 o
   2   8  11        5.28        4.39      1.45 o
   3   8  11        9.25       10.39      2.28 o
   4   8  11       10.05        9.53      3.03 o
   5   8  11        7.48        8.18      2.17 o
   6   8  11        2.94        2.32      2.48 o
   7   8  11      109.80      110.54     17.35 o
  -7   9  11       10.32       11.05      2.12 o
  -6   9  11       56.09       52.88      4.81 o
  -5   9  11        0.23        0.80      1.64 o
  -4   9  11       23.46       27.39      3.06 o
  -3   9  11       38.43       45.57      3.41 o
  -2   9  11        6.27        4.80      1.38 o
  -1   9  11       19.03       17.99      1.96 o
   0   9  11        0.53        0.49      0.98 o
   1   9  11       44.87       50.19      2.62 o
   2   9  11        0.24        0.59      1.13 o
   3   9  11       34.49       42.22      3.46 o
   4   9  11       11.98       12.91      2.06 o
   5   9  11       32.47       37.76      4.82 o
   6   9  11       11.30        9.31      3.32 o
  -6  10  11        6.13        6.30      1.74 o
  -5  10  11       14.45       13.04      2.77 o
  -4  10  11       14.61       19.44      2.65 o
  -3  10  11        1.35        0.86      1.44 o
  -2  10  11       48.13       52.40      3.15 o
  -1  10  11       29.57       16.09      1.51 o
   0  10  11       15.55        9.69      1.41 o
   1  10  11       20.96       25.30      2.25 o
   2  10  11        9.02        6.85      1.97 o
   3  10  11        0.02        0.49      0.98 o
   4  10  11       11.97        7.80      1.94 o
   5  10  11        1.53        5.00      1.81 o
   6  10  11        9.20        4.32      2.66 o
  -5  11  11       11.74        9.46      2.02 o
  -4  11  11        3.10        2.21      1.97 o
  -3  11  11       10.05        8.25      1.82 o
  -2  11  11        6.77        9.31      1.91 o
  -1  11  11       70.77       58.67      4.57 o
   0  11  11       19.14       13.26      1.69 o
   1  11  11       19.87       24.55      2.35 o
   2  11  11       17.98       17.78      4.25 o
   3  11  11       21.07       18.45      4.64 o
   4  11  11        0.11        0.90      1.27 o
   5  11  11        9.63        7.25      1.76 o
  -4  12  11        5.30        4.50      2.28 o
  -3  12  11        1.06        1.08      1.26 o
  -2  12  11       74.85       73.15      5.90 o
  -1  12  11       41.88       32.74      3.73 o
   0  12  11       28.21       31.87      2.85 o
   1  12  11        1.33       -0.97      1.23 o
   2  12  11        8.03        5.62      1.82 o
   3  12  11       18.41       14.54      4.18 o
  -1  13  11        4.26        0.20      1.59 o
   0  13  11        9.05        4.88      2.46 o
   1  13  11       18.08       14.19      2.97 o
  -9   0  12       16.02       19.34      4.20 o
  -8   0  12      144.18      148.56     10.43 o
  -7   0  12       31.05       35.26      9.24 o
  -6   0  12      738.93      767.38     39.66 o
  -5   0  12       32.29       25.18      3.12 o
  -4   0  12        5.15        9.01      1.37 o
  -3   0  12       14.84       14.70      1.78 o
  -2   0  12       55.81       57.97      5.30 o
  -1   0  12       35.80       27.72      4.74 o
   0   0  12       29.25       33.74      5.00 o
   1   0  12      111.30      110.37      9.34 o
   2   0  12      101.64      103.99      9.57 o
   3   0  12       66.79       76.24      7.27 o
   4   0  12       18.16       19.94      3.61 o
   5   0  12      364.50      351.93     18.04 o
   6   0  12       16.36       11.94      3.30 o
   7   0  12      133.12      143.67     11.32 o
   8   0  12       41.82       40.09      5.35 o
  -9   1  12       10.13        9.96      3.19 o
  -8   1  12        6.07        6.61      2.34 o
  -7   1  12      229.69      235.75     10.69 o
  -6   1  12        7.19        5.37      2.71 o
  -5   1  12       21.36       20.17      3.75 o
  -4   1  12       55.13       55.76      3.30 o
  -3   1  12        1.89        2.99      0.85 o
  -2   1  12      123.04      127.77      4.91 o
  -1   1  12       26.61       29.82      2.53 o
   0   1  12        5.05        5.76      1.83 o
   1   1  12      622.25      625.83     22.24 o
   2   1  12      354.05      349.35     12.85 o
   3   1  12       45.74       40.92      3.36 o
   4   1  12       27.62       24.04      3.26 o
   5   1  12       27.94       27.45      3.47 o
   6   1  12       57.73       48.96      4.58 o
   7   1  12        4.30        4.37      2.08 o
   8   1  12       15.10       14.82      3.38 o
  -9   2  12       17.11       19.68      2.91 o
  -8   2  12       19.05       27.28      3.75 o
  -7   2  12       16.49       15.96      3.51 o
  -6   2  12        5.83        1.77      1.30 o
  -5   2  12       18.74       19.85      2.78 o
  -4   2  12       48.82       43.96      5.16 o
  -3   2  12       17.23       20.70      1.56 o
  -2   2  12        3.28        5.51      1.24 o
  -1   2  12       18.97       18.04      2.18 o
   0   2  12        4.25        6.39      1.98 o
   1   2  12       67.93       89.56      5.92 o
   2   2  12      419.56      403.42     14.88 o
   3   2  12       21.18       13.82      2.42 o
   4   2  12       18.20       18.68      2.47 o
   5   2  12        1.47        2.59      1.68 o
   6   2  12       10.81       11.45      2.52 o
   7   2  12       10.17        6.73      2.61 o
   8   2  12       14.45       13.48      2.48 o
  -8   3  12       12.60       13.18      2.78 o
  -7   3  12       58.83       59.98      5.22 o
  -6   3  12       89.66       85.54      4.47 o
  -5   3  12       89.61       99.15      5.53 o
  -4   3  12       32.94       33.87      3.20 o
  -3   3  12        7.10        9.44      1.12 o
  -2   3  12      119.16      118.98      3.99 o
  -1   3  12       40.63       40.67      3.09 o
   0   3  12        0.03       -0.08      1.46 o
   1   3  12      154.00      150.30      7.69 o
   2   3  12      164.36      176.83      7.83 o
   3   3  12       28.17       26.65      3.34 o
   4   3  12       10.74        9.23      2.40 o
   5   3  12        0.24        1.23      1.87 o
   6   3  12       15.39       17.71      3.01 o
   7   3  12       14.82       19.77      3.02 o
   8   3  12        5.27        3.98      2.09 o
  -8   4  12        8.10        6.05      2.39 o
  -7   4  12       36.38       38.04      4.05 o
  -6   4  12        0.25        1.32      1.10 o
  -5   4  12       17.05       18.73      2.33 o
  -4   4  12        1.72        2.89      1.72 o
  -3   4  12       44.63       34.11      5.32 o
  -2   4  12        1.21        0.44      1.09 o
  -1   4  12        7.27        7.57      2.14 o
   0   4  12       24.42       26.77      2.83 o
   1   4  12       13.23        8.75      2.25 o
   2   4  12       86.86       90.53      5.10 o
   3   4  12        0.10        0.86      1.40 o
   4   4  12        6.65        5.48      2.12 o
   5   4  12       34.04       34.87      3.74 o
   6   4  12      141.37      148.90      7.97 o
   7   4  12        0.11        1.63      1.56 o
   8   4  12        1.40        2.37      2.07 o
  -8   5  12       12.84       12.68      2.88 o
  -7   5  12       39.38       39.75      3.61 o
  -6   5  12        0.46        0.59      1.26 o
  -5   5  12        0.28        0.69      1.31 o
  -4   5  12       20.28       22.37      2.73 o
  -3   5  12       74.20       64.92      4.44 o
  -2   5  12       43.45       32.56      2.96 o
  -1   5  12      259.04      251.22      9.16 o
   0   5  12      115.90      117.10      5.86 o
   1   5  12      134.06      126.38      7.19 o
   2   5  12       20.85       19.44      3.74 o
   3   5  12       33.65       34.83      3.26 o
   4   5  12       26.35       28.79      3.37 o
   5   5  12       21.77       24.77      3.02 o
   6   5  12        0.00        0.40      1.51 o
   7   5  12       47.00       54.60      4.27 o
   8   5  12       11.03       10.77      3.01 o
  -8   6  12        2.74        1.33      1.60 o
  -7   6  12       13.37       17.80      2.85 o
  -6   6  12       17.53       18.62      2.62 o
  -5   6  12        7.55        4.73      1.75 o
  -4   6  12        8.34        6.76      2.19 o
  -3   6  12       65.54       69.46      4.12 o
  -2   6  12        0.36        0.75      0.93 o
  -1   6  12       19.76       21.17      1.63 o
   0   6  12        0.42        3.24      1.87 o
   1   6  12       36.98       37.07      3.68 o
   2   6  12        2.05        0.14      1.35 o
   3   6  12       14.89       15.64      3.15 o
   4   6  12        1.49        3.20      1.68 o
   5   6  12        0.70        0.43      1.94 o
   6   6  12        0.01        0.12      1.66 o
   7   6  12        9.76        8.02      2.24 o
  -7   7  12       39.40       41.81      3.08 o
  -6   7  12        6.19        5.89      1.91 o
  -5   7  12       45.65       50.13      3.65 o
  -4   7  12        8.10        7.50      2.61 o
  -3   7  12      145.05      142.45      6.38 o
  -2   7  12       26.76       27.14      2.83 o
  -1   7  12       55.71       56.96      2.40 o
   0   7  12       50.74       46.55      3.20 o
   1   7  12       72.01       72.30      4.63 o
   2   7  12       83.93       80.90      5.06 o
   3   7  12      168.15      171.75      9.50 o
   4   7  12        0.08        2.10      2.43 o
   5   7  12        1.22        0.88      1.66 o
   6   7  12        9.15       13.39      2.88 o
   7   7  12        3.44        3.09      1.64 o
  -7   8  12        9.49       12.05      2.42 o
  -6   8  12       46.24       56.76      5.23 o
  -5   8  12        8.69       11.31      2.33 o
  -4   8  12       16.25       21.52      2.70 o
  -3   8  12       18.90       23.70      2.78 o
  -2   8  12        9.76        7.24      1.95 o
  -1   8  12       12.17       10.97      1.25 o
   0   8  12        0.12        0.30      0.82 o
   1   8  12       13.86       14.80      2.22 o
   2   8  12       26.15       31.18      2.87 o
   3   8  12       27.83       33.18      3.87 o
   4   8  12       41.70       44.65      4.77 o
   5   8  12        1.41        0.07      1.71 o
   6   8  12       49.75       64.15      7.09 o
  -6   9  12        0.14       -0.43      1.15 o
  -5   9  12        3.76        4.60      2.35 o
  -4   9  12        2.75        4.28      1.69 o
  -3   9  12        1.82        4.03      1.96 o
  -2   9  12       29.37       34.22      3.09 o
  -1   9  12        0.22       -0.82      1.51 o
   0   9  12        8.74       11.89      1.85 o
   1   9  12       50.17       57.11      3.11 o
   2   9  12        6.75        7.18      1.84 o
   3   9  12        2.24        3.35      2.23 o
   4   9  12        4.91        2.75      2.01 o
   5   9  12       61.43       49.22      5.40 o
  -5  10  12        0.72        2.66      2.53 o
  -4  10  12       16.79       19.45      2.78 o
  -3  10  12        0.76        1.24      1.51 o
  -2  10  12       32.51       32.37      4.93 o
  -1  10  12      100.44       94.39      5.33 o
   0  10  12        3.52        2.10      1.35 o
   1  10  12       90.15      102.55      5.23 o
   2  10  12       20.72       13.63      3.64 o
   3  10  12       23.09       28.79      2.89 o
   4  10  12        1.49        3.76      2.66 o
  -4  11  12        6.98        5.07      2.28 o
  -3  11  12        0.16        0.80      1.55 o
  -2  11  12        9.80        2.14      1.47 o
  -1  11  12       33.93       31.50      3.26 o
   0  11  12        0.08        0.31      1.05 o
   1  11  12        0.09       -0.78      1.63 o
   2  11  12       11.38        6.80      1.87 o
   3  11  12        4.57        3.56      2.10 o
  -1  12  12       18.64       12.64      2.76 o
   0  12  12       45.79       51.15      3.58 o
   1  12  12        3.81        2.50      1.81 o
  -8   1  13       13.40       17.53      3.45 o
  -7   1  13       82.37       92.48      6.25 o
  -6   1  13        8.03        6.05      2.41 o
  -5   1  13       46.53       42.36      2.79 o
  -4   1  13        4.14        4.63      1.22 o
  -3   1  13       26.06       26.96      1.74 o
  -2   1  13       53.96       50.52      2.61 o
  -1   1  13        0.25        0.13      1.27 o
   0   1  13        7.73        9.37      2.66 o
   1   1  13      155.41      141.64      7.90 o
   2   1  13       10.91       11.55      2.86 o
   3   1  13      114.31      120.88      7.96 o
   4   1  13        9.84        8.26      2.39 o
   5   1  13        0.31        2.11      2.32 o
   6   1  13        8.91        6.88      2.68 o
   7   1  13        0.44        2.01      2.45 o
  -8   2  13       21.27       18.79      3.66 o
  -7   2  13       26.18       22.30      4.44 o
  -6   2  13        0.70        0.81      1.05 o
  -5   2  13       22.69       20.77      2.83 o
  -4   2  13       20.61       16.71      3.74 o
  -3   2  13       23.17       25.98      2.10 o
  -2   2  13        2.40        4.34      1.35 o
  -1   2  13       14.09       17.76      2.82 o
   0   2  13       28.67       28.07      3.88 o
   1   2  13       74.12       70.65      5.22 o
   2   2  13      109.97      110.31      5.99 o
   3   2  13        9.04        9.81      2.22 o
   4   2  13       20.26       19.50      3.22 o
   5   2  13       27.94       26.75      3.18 o
   6   2  13       52.46       57.37      5.82 o
   7   2  13       12.28       13.49      3.27 o
  -8   3  13        2.95        2.40      2.11 o
  -7   3  13        5.59        2.30      1.78 o
  -6   3  13      133.56      151.24      6.82 o
  -5   3  13       34.59       35.24      2.83 o
  -4   3  13       11.96       11.06      1.99 o
  -3   3  13        7.92        7.25      1.64 o
  -2   3  13       93.10       93.30      4.11 o
  -1   3  13      124.23      129.62      6.06 o
   0   3  13        9.07        6.47      2.12 o
   1   3  13       12.22       13.86      3.22 o
   2   3  13       21.85       16.40      4.09 o
   3   3  13        0.01        0.58      1.68 o
   4   3  13        2.96        7.28      2.04 o
   5   3  13        5.49        4.74      2.32 o
   6   3  13        1.98        4.27      1.95 o
   7   3  13        0.67        1.21      1.46 o
  -7   4  13        0.11        2.30      1.83 o
  -6   4  13        0.11        0.29      0.97 o
  -5   4  13       86.52       92.47      5.02 o
  -4   4  13        0.73        2.72      2.10 o
  -3   4  13       71.76       67.71      5.86 o
  -2   4  13      253.72      241.61      7.65 o
  -1   4  13        0.79       -0.45      1.79 o
   0   4  13       70.92       72.87      4.34 o
   1   4  13       62.26       65.16      5.03 o
   2   4  13       13.03       12.34      2.35 o
   3   4  13        4.92        7.76      2.48 o
   4   4  13       10.34        8.36      2.36 o
   5   4  13        1.89        0.94      1.87 o
   6   4  13        9.00        7.43      2.44 o
   7   4  13        6.26        2.97      2.29 o
  -7   5  13        0.29        1.75      1.96 o
  -6   5  13       16.37       27.22      3.12 o
  -5   5  13        6.46        5.38      1.94 o
  -4   5  13        7.39        7.06      2.34 o
  -3   5  13        2.56        3.39      1.61 o
  -2   5  13       29.97       22.80      2.44 o
  -1   5  13        1.82        0.73      1.42 o
   0   5  13        0.16        1.07      1.55 o
   1   5  13       20.59       21.66      2.92 o
   2   5  13       15.28       18.74      3.36 o
   3   5  13        2.18        3.17      1.89 o
   4   5  13       10.94       13.15      2.82 o
   5   5  13        2.96        0.84      1.65 o
   6   5  13       10.29       12.20      2.90 o
   7   5  13        4.77        3.84      2.08 o
  -7   6  13       14.75       13.21      2.26 o
  -6   6  13       55.54       63.69      5.18 o
  -5   6  13       11.37       10.47      2.36 o
  -4   6  13        4.25        3.59      2.22 o
  -3   6  13        3.01        3.89      2.04 o
  -2   6  13        0.30        0.80      1.30 o
  -1   6  13        4.24        2.99      1.96 o
   0   6  13       30.29       36.99      3.83 o
   1   6  13       19.18       16.83      3.12 o
   2   6  13        1.21       -0.36      1.74 o
   3   6  13        0.13        0.99      1.73 o
   4   6  13       75.51       88.64      6.27 o
   5   6  13        3.89        5.60      2.32 o
   6   6  13        3.08        3.75      2.71 o
  -6   7  13        7.26        6.72      2.52 o
  -5   7  13       10.90        9.59      2.45 o
  -4   7  13       37.13       43.57      3.96 o
  -3   7  13       71.81       86.58      5.17 o
  -2   7  13       66.47       72.74      4.58 o
  -1   7  13        3.34        1.17      0.79 o
   0   7  13        0.00        0.54      0.91 o
   1   7  13       43.33       46.26      3.82 o
   2   7  13        9.10       10.42      2.60 o
   3   7  13        5.45        7.85      3.93 o
   4   7  13        0.01        1.21      2.11 o
   5   7  13       40.18       52.64      5.40 o
   6   7  13        2.44        4.13      2.85 o
  -5   8  13        2.67        4.05      2.24 o
  -4   8  13       22.47       23.59      3.05 o
  -3   8  13        2.70        4.34      1.94 o
  -2   8  13       18.51       18.02      2.63 o
  -1   8  13       26.64       26.62      3.43 o
   0   8  13        4.68        3.40      1.35 o
   1   8  13        0.90        0.16      1.25 o
   2   8  13        6.14        6.01      1.74 o
   3   8  13       24.91       21.50      3.70 o
   4   8  13        8.28        7.23      2.42 o
   5   8  13       14.52       15.65      3.46 o
  -5   9  13        6.35        2.91      3.54 o
  -4   9  13        0.25        0.17      1.25 o
  -3   9  13       26.87       38.36      3.76 o
  -2   9  13       14.89       15.34      2.31 o
  -1   9  13        0.32        0.06      1.32 o
   0   9  13        2.07        3.34      1.85 o
   1   9  13       25.44       28.52      3.23 o
   2   9  13       34.81       40.02      3.80 o
   3   9  13       10.79        8.88      2.90 o
   4   9  13        5.40        3.23      2.74 o
  -3  10  13        5.58        5.78      2.05 o
  -2  10  13        2.34        3.47      1.90 o
  -1  10  13        0.81       -1.08      1.45 o
   0  10  13       25.32       21.02      6.75 o
   1  10  13       58.62       67.94      5.77 o
   2  10  13       53.00       57.25      4.40 o
   3  10  13        0.32        1.35      1.52 o
  -1  11  13        3.22        2.38      2.16 o
   0  11  13       20.28       11.92      4.55 o
  -7   0  14       38.79       47.93      6.21 o
  -6   0  14       11.47        8.97      3.48 o
  -5   0  14        0.32       -0.22      2.00 o
  -4   0  14       12.42        9.35      4.46 o
  -3   0  14       11.06       16.09      2.23 o
  -2   0  14       21.74       24.52      2.94 o
  -1   0  14       31.02       25.01      3.49 o
   0   0  14       48.11       48.29      5.93 o
   1   0  14       93.95       90.67      8.53 o
   2   0  14      270.20      250.75     16.09 o
   3   0  14       19.47       26.90      5.69 o
   4   0  14       96.90      101.79      8.82 o
   5   0  14       66.18       78.69      9.05 o
   6   0  14       40.52       47.81      6.30 o
   7   0  14      105.36      107.96     12.97 o
  -7   1  14        8.10        8.18      3.43 o
  -6   1  14        1.64        1.51      1.89 o
  -5   1  14        7.74        6.94      2.22 o
  -4   1  14      114.33      111.84      6.59 o
  -3   1  14       42.33       40.19      2.89 o
  -2   1  14       17.92       14.16      2.86 o
  -1   1  14        9.79        3.22      1.24 o
   0   1  14       11.88       14.66      2.81 o
   1   1  14      569.33      539.48     26.77 o
   2   1  14      114.43      111.78      7.91 o
   3   1  14        1.84        3.17      2.38 o
   4   1  14       85.71       93.36      8.90 o
   5   1  14        9.22        6.94      2.62 o
   6   1  14        0.07        1.88      2.37 o
  -7   2  14       98.69      104.58      7.98 o
  -6   2  14       20.52       20.90      4.25 o
  -5   2  14        4.33        4.07      1.97 o
  -4   2  14        5.86        3.16      2.00 o
  -3   2  14       92.67       88.30      5.47 o
  -2   2  14       21.45       20.80      2.68 o
  -1   2  14        2.36        2.85      1.66 o
   0   2  14       52.93       56.64      5.03 o
   1   2  14       31.27       32.97      3.70 o
   2   2  14       15.59       17.03      2.95 o
   3   2  14        0.04       -0.89      2.23 o
   4   2  14       86.79       92.84      5.87 o
   5   2  14       34.94       34.93      4.54 o
   6   2  14        1.22        1.71      2.16 o
  -7   3  14       46.10       39.50      5.41 o
  -6   3  14       54.23       44.63      3.68 o
  -5   3  14        5.18        4.89      2.36 o
  -4   3  14        7.67        7.87      2.30 o
  -3   3  14        0.16       -1.32      2.95 o
  -2   3  14       71.72       61.09      4.08 o
  -1   3  14        0.41        1.39      1.55 o
   0   3  14        2.40        2.66      1.69 o
   1   3  14       58.07       67.59      6.94 o
   2   3  14        6.44        7.97      2.56 o
   3   3  14        9.93       14.23      2.94 o
   4   3  14       11.25        7.08      2.75 o
   5   3  14        4.17        4.40      2.11 o
   6   3  14       27.04       29.79      3.66 o
  -6   4  14       12.68        9.61      1.97 o
  -5   4  14        0.00       -0.54      1.39 o
  -4   4  14       99.43      109.02      7.30 o
  -3   4  14       28.05       19.71      4.87 o
  -2   4  14        4.01        5.42      1.88 o
  -1   4  14       15.42       13.60      2.39 o
   0   4  14       10.38       10.08      3.12 o
   1   4  14       21.99       10.51      4.31 o
   2   4  14        9.39        9.08      3.58 o
   3   4  14       20.58       16.44      3.03 o
   4   4  14       21.73       33.19      3.96 o
   5   4  14        0.04       -1.21      1.67 o
   6   4  14       11.30        8.39      3.14 o
  -6   5  14        0.17       -0.93      1.66 o
  -5   5  14        6.39        7.22      1.99 o
  -4   5  14       12.27       18.49      3.37 o
  -3   5  14       11.29        8.15      2.14 o
  -2   5  14       36.74       39.07      4.15 o
  -1   5  14      139.38      146.47      8.08 o
   0   5  14        7.26        6.79      2.11 o
   1   5  14        0.13        1.75      2.24 o
   2   5  14       19.57       24.74      4.08 o
   3   5  14        7.88        9.91      3.54 o
   4   5  14        0.67        1.43      1.88 o
   5   5  14        0.29        0.62      2.45 o
  -5   6  14        8.19        8.80      2.33 o
  -4   6  14        3.98        4.58      2.26 o
  -3   6  14        8.34        5.96      2.18 o
  -2   6  14       16.88       14.22      3.13 o
  -1   6  14       13.23       10.63      2.90 o
   0   6  14       32.30       30.30      4.07 o
   1   6  14       94.11       96.59      6.95 o
   2   6  14        0.62        0.01      2.04 o
   3   6  14        0.85        2.12      2.19 o
   4   6  14       80.48       90.94      6.74 o
   5   6  14        2.31        3.64      2.38 o
  -5   7  14        0.23        0.79      1.99 o
  -4   7  14        0.45        1.72      1.82 o
  -3   7  14        0.56       -0.52      2.06 o
  -2   7  14       12.77        8.30      2.36 o
  -1   7  14       32.79       28.57      5.13 o
   0   7  14        5.58        4.20      1.74 o
   1   7  14       45.95       43.97      4.41 o
   2   7  14        8.58        8.39      2.44 o
   3   7  14       14.19       13.45      3.02 o
   4   7  14        0.37        0.58      2.00 o
  -4   8  14        0.19       -0.95      1.63 o
  -3   8  14        8.38       10.24      3.09 o
  -2   8  14       61.20       71.95      4.79 o
  -1   8  14        0.25        0.55      1.89 o
   0   8  14        4.23        0.69      1.59 o
   1   8  14       13.14       14.81      3.73 o
   2   8  14       10.14       12.02      3.73 o
   3   8  14        0.35        0.76      1.68 o
  -3   9  14        0.44        1.30      4.54 o
  -2   9  14        0.49        0.28      1.31 o
  -1   9  14        0.05        0.63      1.67 o
   0   9  14        0.43        0.98      1.78 o
   1   9  14       10.04        6.23      2.81 o
   2   9  14        0.04       -1.35      2.34 o
  -6   1  15        2.21        2.38      2.67 o
  -5   1  15        8.46        7.11      2.50 o
  -4   1  15        9.60       10.06      3.93 o
  -3   1  15        9.71        8.46      2.69 o
  -2   1  15        0.01       -0.15      1.29 o
  -1   1  15        0.99        1.67      1.40 o
   0   1  15        5.34        3.50      2.71 o
   1   1  15       13.76       14.47      3.14 o
   2   1  15      121.51      128.47      8.27 o
   3   1  15        4.83        4.03      3.03 o
   4   1  15        1.56        0.46      2.22 o
   5   1  15        3.37        3.40      2.90 o
  -6   2  15       47.62       59.58      7.64 o
  -5   2  15       31.39       32.05      7.46 o
  -4   2  15       19.95       19.38      4.66 o
  -3   2  15        6.70        5.75      3.14 o
  -2   2  15       10.96        9.13      1.94 o
  -1   2  15       16.42       11.10      2.05 o
   0   2  15       32.46       34.11      3.80 o
   1   2  15       67.59       75.86      8.10 o
   2   2  15       83.99       95.59      7.62 o
   3   2  15        6.06        5.03      2.60 o
   4   2  15       47.69       47.27      6.21 o
   5   2  15       62.54       58.19      5.72 o
  -5   3  15        2.79        1.20      1.72 o
  -4   3  15       21.54       18.73      3.72 o
  -3   3  15       21.74       21.31      3.81 o
  -2   3  15        6.90        6.38      2.44 o
  -1   3  15        0.05       -1.29      2.12 o
   0   3  15        0.24        1.19      1.97 o
   1   3  15       10.74       14.83      3.48 o
   2   3  15       47.34       53.62      5.68 o
   3   3  15       12.82       15.06      3.66 o
   4   3  15       10.71       10.75      2.81 o
   5   3  15       26.15       32.21      4.47 o
  -5   4  15        1.38        0.81      1.40 o
  -4   4  15        6.68        4.22      2.45 o
  -3   4  15       63.41       58.69      4.60 o
  -2   4  15        6.12        2.73      2.61 o
  -1   4  15       29.19       31.86      3.63 o
   0   4  15        0.01       -0.61      2.02 o
   1   4  15        4.48        3.01      2.09 o
   2   4  15        7.70        5.22      2.67 o
   3   4  15        0.29        0.05      1.78 o
   4   4  15        7.37        9.01      2.72 o
  -4   5  15        0.52        1.72      1.96 o
  -3   5  15       17.19       20.63      3.45 o
  -2   5  15        0.24       -0.35      1.63 o
  -1   5  15        1.80        4.82      2.51 o
   0   5  15        2.76        1.02      1.79 o
   1   5  15        0.22        0.48      1.87 o
   2   5  15        1.17       -0.65      1.78 o
   3   5  15        2.82        0.73      2.52 o
   4   5  15        2.08        1.93      3.03 o
  -4   6  15        1.35        2.22      2.32 o
  -3   6  15        3.93        3.21      2.21 o
  -2   6  15       40.23       47.10      4.08 o
  -1   6  15        3.99        3.50      2.14 o
   0   6  15       11.98       14.37      3.07 o
   1   6  15        0.60       -0.49      2.30 o
   2   6  15        5.67        6.05      2.88 o
   3   6  15        6.29        5.40      3.04 o
  -3   7  15        0.21        2.08      2.08 o
  -2   7  15        9.88        5.35      2.32 o
  -1   7  15       13.01        9.37      3.21 o
   0   7  15        1.18        3.65      2.27 o
   1   7  15       19.52       25.58      3.56 o
   2   7  15        8.27        8.38      3.14 o
   0   8  15        1.85        4.76      2.89 o
  -4   0  16       44.87       61.76     11.51 o
  -3   0  16        7.51        7.46      5.51 o
  -2   0  16       11.22        9.23      3.93 o
  -1   0  16       37.10       41.22      4.63 o
   0   0  16      122.08       91.55     65.82 o
   1   0  16        1.74       -1.12      3.35 o
   2   0  16        2.85        2.95      3.99 o
   3   0  16       11.38       11.51      5.16 o
  -4   1  16       44.25       47.79      9.48 o
  -3   1  16       89.54       76.27      8.71 o
  -2   1  16        0.82        3.02      1.79 o
  -1   1  16        0.34        1.25      1.62 o
   0   1  16       10.07        7.32      2.85 o
   1   1  16       47.66       48.59      5.86 o
   2   1  16       11.01        7.24      3.26 o
   3   1  16        5.15        3.73      2.40 o
  -4   2  16       12.97       17.61      4.49 o
  -3   2  16        0.58        0.49      1.44 o
  -2   2  16        0.53        0.10      1.83 o
  -1   2  16       18.28       16.43      2.64 o
   0   2  16        3.23        1.28      1.75 o
   1   2  16      110.05      104.10      9.44 o
   2   2  16       11.12        8.12      2.91 o
   3   2  16       11.81       12.04      3.86 o
  -3   3  16        2.00        2.40      2.17 o
  -2   3  16        0.46        1.31      2.21 o
  -1   3  16        5.40        4.55      2.17 o
   0   3  16       20.45       17.73      4.66 o
   1   3  16        6.91        7.70      3.04 o
   2   3  16       22.53       21.41      4.89 o
   3   3  16       26.33       27.33      5.51 o
  -3   4  16        0.04        0.92      1.56 o
  -2   4  16       11.17       12.36      4.06 o
  -1   4  16        2.25        0.50      1.96 o
   0   4  16       35.65       41.40      4.59 o
   1   4  16       75.00       69.33      6.05 o
   2   4  16        7.24        2.91      2.91 o
  -2   5  16        1.08        1.98      1.90 o
  -1   5  16       10.59       13.72      3.92 o
   0   5  16       51.41       54.94      5.96 o
   1   5  16        7.03        8.55      2.99 o
 
